# Supplementary material for: Greenland records of aerosol source and atmospheric lifetime changes from the Eemian to the Holocene
Source: Nat Commun. 2018 Apr 16;9:1476. doi: 10.1038/s41467-018-03924-3 (PMC5902614; doi:10.1038/s41467-018-03924-3)
Supplement: Supplementary file 3 — Supplementary Data 1 [file 41467_2018_3924_MOESM3_ESM.xlsx]

## Sheet: Blatt1
NEEM ion concentration data in 10 yr resolution
Reference: Schüpbach et al., Greenland records of aerosol source and atmospheric lifetime changes from the Eemian to the Holocene, Nature Communications, 2018
Column A:	NEEM depth in m below the surface of top of 10 yr interval
Column B:	NEEM depth in m below the surface of bottom of 10 yr interval
Column C:	NEEM depth in m below the surface of middle of 10 yr interval
Column D:	GICC05 age of the top of the 10 yr interval applied to the NEEM ice core (Rasmussen et al., 2013) in years before present (where present is defined as 1950).
Column E:	GICC05 age of the bottom of the 10 yr interval applied to the NEEM ice core (Rasmussen et al., 2013) in years before present (where present is defined as 1950).
Column F:	GICC05 age of the middle of the 10 yr interval applied to the NEEM ice core (Rasmussen et al., 2013) in years before present (where present is defined as 1950).
Column G:	mean NH4+ ice concentration of each 10 yr interval in ng/g (missing values indicated by NaN)
Column H:	mean NO3- ice concentration of each 10 yr interval in ng/g (missing values indicated by NaN)
Column I:	mean Na+ ice concentration of each 10 yr interval in ng/g (missing values indicated by NaN)
Column J:	mean Ca2+ ice concentration of each 10 yr interval in ng/g (missing values indicated by NaN)
Column K:	meanSO42- ice concentration of each 10 yr interval in ng/g (missing values indicated by NaN)
further reference: Rasmussen et al., A first chronology for the North Greenland Eemian Ice Drilling (NEEM) ice core. Climate of the Past 9, 2713–2730, doi:10.5194/cp-9-2713-2013 (2013).
depth_top (m)	depth_bott (m)	depth_mid (m)	ageGICC05ext_top (yr BP)	ageGICC05ext_bott (yr BP)	ageGICC05_mid (yr BP)	NH4 (ng/g)	NO3 (ng/g)	Na (ng/g)	Ca (ng/g)	SO4 (ng/g)
1135.64	1136.66	1136.15	7185	7194.91	7189.96	2.25688	70.6916	19.686	8.58006	NaN
1136.66	1137.63	1137.14	7194.91	7205.05	7199.98	0.744581	50.7321	15.5106	2.946	NaN
1137.63	1138.59	1138.11	7205.05	7215	7210.03	2.36306	64.5031	13.2437	4.98497	NaN
1138.59	1139.51	1139.05	7215	7225	7220	3.50783	81.5729	11.4138	4.70758	NaN
1139.51	1140.44	1139.98	7225	7235.16	7230.08	3.04583	76.2535	9.96445	5.06225	NaN
1140.44	1141.41	1140.92	7235.16	7244.8	7239.98	3.57955	77.171	16.7561	7.65335	NaN
1141.41	1142.4	1141.9	7244.8	7255.23	7250.02	1.47956	71.9718	10.6503	4.5109	NaN
1142.4	1143.45	1142.92	7255.23	7264.5	7259.87	3.02082	101.861	13.2412	5.73266	NaN
1143.45	1144.61	1144.03	7264.5	7275.18	7269.84	NaN	NaN	NaN	NaN	NaN
1144.61	1145.67	1145.14	7275.18	7284.58	7279.88	3.20196	83.3075	12.5047	6.29436	NaN
1145.67	1146.62	1146.14	7284.58	7294.92	7289.75	7.55277	96.0317	13.8379	4.84019	NaN
1146.62	1147.67	1147.14	7294.92	7304.83	7299.88	1.24828	59.7086	9.41794	4.05446	NaN
1147.67	1148.8	1148.23	7304.83	7315.03	7309.93	NaN	NaN	NaN	NaN	NaN
1148.8	1149.9	1149.35	7315.03	7324.78	7319.91	NaN	NaN	NaN	NaN	NaN
1149.9	1150.86	1150.38	7324.78	7334.88	7329.83	2.12958	67.1587	6.18929	3.19162	NaN
1150.86	1151.78	1151.32	7334.88	7345.42	7340.15	7.04899	49.8712	18.4588	5.46061	NaN
1151.78	1152.71	1152.24	7345.42	7355	7350.21	0.835668	52.1844	13.7593	7.99741	NaN
1152.71	1153.67	1153.19	7355	7364.96	7359.98	2.42598	79.8106	12.9773	5.76459	NaN
1153.67	1154.7	1154.18	7364.96	7375.19	7370.07	4.30523	78.3733	8.9045	5.11984	NaN
1154.7	1155.75	1155.22	7375.19	7384.87	7380.03	4.98471	75.7426	8.2992	10.072	NaN
1155.75	1156.7	1156.23	7384.87	7394.81	7389.84	NaN	NaN	NaN	NaN	NaN
1156.7	1157.6	1157.15	7394.81	7405.27	7400.04	6.42331	62.4383	11.1328	6.58558	NaN
1157.6	1158.6	1158.1	7405.27	7414.82	7410.04	6.83037	66.2567	8.11085	7.28967	NaN
1158.6	1159.63	1159.12	7414.82	7425.05	7419.93	8.26714	93.0463	12.4278	9.52394	NaN
1159.63	1160.64	1160.13	7425.05	7435.14	7430.09	6.20351	86.3037	6.57082	10.2742	NaN
1160.64	1161.65	1161.14	7435.14	7445.23	7440.18	5.20032	101.897	9.70321	11.8625	NaN
1161.65	1162.65	1162.15	7445.23	7454.78	7450	6.08749	81.3091	10.3094	11.3021	NaN
1162.65	1163.7	1163.18	7454.78	7465.07	7459.93	2.79305	84.1508	10.3452	2.99036	NaN
1163.7	1164.73	1164.22	7465.07	7475.11	7470.09	6.53532	85.1482	5.99081	9.69514	NaN
1164.73	1165.82	1165.28	7475.11	7485.25	7480.18	11.15	96.2735	7.33789	8.52489	NaN
1165.82	1166.94	1166.38	7485.25	7494.67	7489.96	7.92542	77.6427	8.4749	7.76765	NaN
1166.94	1167.99	1167.47	7494.67	7504.68	7499.67	6.88436	79.5711	8.22472	7.32862	NaN
1167.99	1168.95	1168.47	7504.68	7515.16	7509.92	11.2094	84.964	8.68449	6.55973	NaN
1168.95	1169.9	1169.42	7515.16	7525.23	7520.19	5.5279	71.067	9.50015	10.1261	NaN
1169.9	1170.89	1170.4	7525.23	7535.22	7530.23	3.34987	63.8314	13.9009	8.37166	NaN
1170.89	1171.94	1171.42	7535.22	7545	7540.11	7.07786	75.6002	10.5174	9.80817	NaN
1171.94	1173.04	1172.49	7545	7555	7550	5.18031	86.216	13.7258	9.54713	NaN
1173.04	1174.1	1173.57	7555	7564.79	7559.89	5.29054	85.9086	6.0337	5.56916	NaN
1174.1	1174.98	1174.54	7564.79	7574.75	7569.77	NaN	NaN	NaN	NaN	NaN
1174.98	1175.73	1175.36	7574.75	7584.87	7579.81	NaN	NaN	NaN	NaN	NaN
1175.73	1176.55	1176.14	7584.87	7595.58	7590.22	4.54387	58.6495	6.07341	7.03374	NaN
1176.55	1177.55	1177.05	7595.58	7605	7600.29	9.97917	80.5955	5.64612	6.71561	NaN
1177.55	1178.53	1178.04	7605	7614.82	7609.91	5.79434	81.6787	9.98635	7.73536	NaN
1178.53	1179.36	1178.95	7614.82	7625	7619.91	7.46625	89.3748	4.68454	4.72915	NaN
1179.36	1180.21	1179.78	7625	7635	7630	6.65552	93.9087	7.45762	7.99367	NaN
1180.21	1181.17	1180.69	7635	7645.37	7640.18	4.29869	69.6881	6.79538	6.43622	NaN
1181.17	1182.29	1181.73	7645.37	7655.06	7650.21	3.56885	85.4083	6.3292	5.62121	NaN
1182.29	1183.39	1182.84	7655.06	7664.79	7659.92	2.33575	67.2224	6.5834	9.57167	NaN
1183.39	1184.37	1183.88	7664.79	7674.94	7669.87	NaN	NaN	NaN	NaN	NaN
1184.37	1185.28	1184.82	7674.94	7685.2	7680.07	5.0558	82.2926	6.14916	8.11937	NaN
1185.28	1186.15	1185.71	7685.2	7694.84	7690.02	1.51822	54.1886	4.01837	2.26244	NaN
1186.15	1187.02	1186.58	7694.84	7705.18	7700.01	6.13468	74.1601	9.52287	7.20418	NaN
1187.02	1187.88	1187.45	7705.18	7714.82	7710	6.25156	71.6064	5.83125	6.21157	NaN
1187.88	1188.75	1188.32	7714.82	7725.16	7719.99	5.0706	87.008	7.54209	7.01934	NaN
1188.75	1189.83	1189.29	7725.16	7735.61	7730.38	7.21366	91.7095	10.7266	6.86905	NaN
1189.83	1191.03	1190.43	7735.61	7745	7740.3	4.09217	71.0526	8.5222	7.52292	NaN
1191.03	1192.12	1191.58	7745	7754.63	7749.81	2.25613	99.122	8.2434	6.11634	NaN
1192.12	1193.2	1192.66	7754.63	7765.19	7759.91	7.28032	107.148	9.39827	6.60106	NaN
1193.2	1194.21	1193.71	7765.19	7774.89	7770.04	8.48275	99.3089	5.59803	4.53067	NaN
1194.21	1195.17	1194.69	7774.89	7784.58	7779.74	3.77223	109.937	6.5181	9.78437	NaN
1195.17	1196.21	1195.69	7784.58	7794.94	7789.76	6.09448	112.737	8.15102	9.43613	NaN
1196.21	1197.26	1196.73	7794.94	7805	7799.97	5.37717	73.9563	7.85352	7.63573	NaN
1197.26	1198.22	1197.74	7805	7814.96	7809.98	1.21808	59.924	17.3537	5.095	NaN
1198.22	1199.14	1198.68	7814.96	7824.84	7819.9	6.34999	80.7817	7.69361	8.69067	NaN
1199.14	1200.1	1199.62	7824.84	7835	7829.92	12.4624	85.7723	11.1464	9.85323	NaN
1200.1	1201.15	1200.63	7835	7844.78	7839.89	2.54727	83.6583	8.46139	6.6628	NaN
1201.15	1202.12	1201.64	7844.78	7855	7849.89	3.76495	90.0163	7.89906	7.63929	NaN
1202.12	1202.99	1202.55	7855	7864.83	7859.92	6.15591	88.6823	8.19519	12.9588	NaN
1202.99	1203.81	1203.4	7864.83	7875.17	7870	4.7187	94.4136	5.87694	7.49515	NaN
1203.81	1204.68	1204.25	7875.17	7885	7880.09	NaN	NaN	NaN	NaN	NaN
1204.68	1205.57	1205.13	7885	7894.8	7889.9	12.4396	101.163	7.76774	6.51818	NaN
1205.57	1206.44	1206	7894.8	7905.12	7899.96	4.92471	82.375	7.88069	6.7589	NaN
1206.44	1207.3	1206.87	7905.12	7914.81	7909.97	NaN	NaN	NaN	NaN	NaN
1207.3	1208.15	1207.73	7914.81	7924.91	7919.86	4.6079	74.2807	9.04824	6.81608	NaN
1208.15	1209.02	1208.59	7924.91	7935.18	7930.05	5.73365	87.5138	5.50301	4.76338	NaN
1209.02	1209.95	1209.49	7935.18	7944.78	7939.98	3.42205	79.7848	18.2398	8.07939	NaN
1209.95	1211	1210.48	7944.78	7955.08	7949.93	3.11926	75.5773	8.22018	7.6312	NaN
1211	1211.96	1211.48	7955.08	7964.96	7960.02	3.64589	81.002	13.801	9.23953	NaN
1211.96	1212.84	1212.4	7964.96	7975	7969.98	5.78848	83.5206	9.05634	7.6183	NaN
1212.84	1213.71	1213.28	7975	7985.17	7980.09	7.47661	107.459	9.42924	10.0639	NaN
1213.71	1214.54	1214.13	7985.17	7994.84	7990.01	6.82827	89.0578	7.74353	7.51482	NaN
1214.54	1215.41	1214.97	7994.84	8005	7999.92	5.80679	87.821	8.46274	6.5907	NaN
1215.41	1216.28	1215.84	8005	8014.94	8009.97	10.7854	96.5625	12.1898	7.95693	NaN
1216.28	1217.12	1216.7	8014.94	8024.8	8019.87	7.85876	97.334	8.3818	9.94449	NaN
1217.12	1217.9	1217.51	8024.8	8034.89	8029.85	7.92205	87.2996	11.0454	8.86425	NaN
1217.9	1218.74	1218.32	8034.89	8045.22	8040.06	11.305	95.2198	10.3513	8.38934	NaN
1218.74	1219.66	1219.2	8045.22	8054.95	8050.09	8.33148	101.327	12.8962	10.7589	NaN
1219.66	1220.5	1220.08	8054.95	8064.81	8059.88	5.93982	79.0161	7.1859	5.0839	NaN
1220.5	1221.33	1220.91	8064.81	8075.13	8069.97	3.51666	75.8524	11.7202	4.81684	NaN
1221.33	1222.12	1221.73	8075.13	8084.65	8079.89	16.0722	133.253	8.45964	7.09576	NaN
1222.12	1222.99	1222.56	8084.65	8095.15	8089.9	NaN	NaN	NaN	NaN	NaN
1222.99	1223.85	1223.42	8095.15	8104.69	8099.92	6.36167	103.104	11.1935	9.2221	NaN
1223.85	1224.62	1224.24	8104.69	8115.06	8109.87	12.8582	95.5375	12.4888	8.71849	NaN
1224.62	1225.38	1225	8115.06	8124.83	8119.95	6.16279	83.8185	9.73746	9.13556	NaN
1225.38	1226.17	1225.77	8124.83	8135.28	8130.06	14.294	97.3543	12.8489	12.2868	NaN
1226.17	1226.97	1226.57	8135.28	8144.5	8139.89	7.9453	85.9688	9.39051	8.94691	NaN
1226.97	1227.71	1227.34	8144.5	8155.29	8149.9	6.63725	93.8422	8.05179	10.6984	NaN
1227.71	1228.42	1228.07	8155.29	8164.94	8160.11	8.82411	85.659	6.15439	9.09086	NaN
1228.42	1229.13	1228.77	8164.94	8175.14	8170.04	NaN	NaN	NaN	NaN	NaN
1229.13	1229.83	1229.48	8175.14	8184.69	8179.92	11.3801	98.1393	10.8131	11.6045	NaN
1229.83	1230.47	1230.15	8184.69	8195	8189.84	11.4285	113.467	11.4869	17.111	NaN
1230.47	1231.11	1230.79	8195	8205.09	8200.04	4.91831	74.6506	9.61305	8.30237	NaN
1231.11	1231.88	1231.5	8205.09	8214.82	8209.96	8.62377	84.9876	10.3675	11.9887	NaN
1231.88	1232.67	1232.28	8214.82	8224.86	8219.84	11.9377	98.5193	11.4171	9.81436	NaN
1232.67	1233.42	1233.05	8224.86	8235.06	8229.96	4.66816	90.882	9.42642	7.96795	NaN
1233.42	1234.28	1233.85	8235.06	8245.42	8240.24	9.35115	101.135	11.5976	9.64696	NaN
1234.28	1235.25	1234.76	8245.42	8255.23	8250.32	6.09342	79.1148	9.70179	7.11022	NaN
1235.25	1236.21	1235.73	8255.23	8264.92	8260.07	4.58935	85.6783	10.5065	8.40371	NaN
1236.21	1237.09	1236.65	8264.92	8274.84	8269.88	15.0552	120.696	7.68381	7.32609	NaN
1237.09	1237.89	1237.49	8274.84	8285	8279.92	5.13254	93.9577	7.86473	9.33241	NaN
1237.89	1238.65	1238.27	8285	8294.84	8289.92	9.15682	97.0541	7.70239	8.51736	NaN
1238.65	1239.4	1239.02	8294.84	8305.1	8299.97	8.69605	115.841	7.79614	7.23762	NaN
1239.4	1240.2	1239.8	8305.1	8315.19	8310.14	9.13572	95.2778	10.9497	9.75938	NaN
1240.2	1240.98	1240.59	8315.19	8324.75	8319.97	4.15078	87.0011	12.3686	6.06928	NaN
1240.98	1241.67	1241.33	8324.75	8335.22	8329.98	9.44888	99.2514	8.80235	9.33344	NaN
1241.67	1242.42	1242.04	8335.22	8344.8	8340.01	12.468	96.9514	10.0534	11.8754	NaN
1242.42	1243.27	1242.84	8344.8	8354.9	8349.85	5.39388	94.1216	13.1949	7.67577	NaN
1243.27	1244.05	1243.66	8354.9	8365.16	8360.03	4.47633	79.3353	10.459	7.9177	NaN
1244.05	1244.77	1244.41	8365.16	8374.86	8370.01	8.63091	95.9739	10.9163	10.9655	NaN
1244.77	1245.58	1245.18	8374.86	8385.11	8379.99	6.07582	87.4723	11.6922	5.19711	NaN
1245.58	1246.4	1245.99	8385.11	8394.68	8389.9	7.73788	99.8281	8.55128	9.03929	NaN
1246.4	1247.17	1246.79	8394.68	8405.06	8399.87	7.72807	91.0775	8.86912	6.17981	NaN
1247.17	1247.93	1247.55	8405.06	8414.83	8409.95	19.2328	102.99	7.65141	7.67746	NaN
1247.93	1248.67	1248.3	8414.83	8425.14	8419.99	9.97405	103.484	10.5537	8.72248	NaN
1248.67	1249.39	1249.03	8425.14	8435	8430.07	8.86309	102.049	9.94479	8.63895	NaN
1249.39	1250.1	1249.75	8435	8445.16	8440.08	12.0651	100.966	10.3431	8.35001	NaN
1250.1	1250.9	1250.5	8445.16	8455.09	8450.13	10.841	95.01	9.18347	7.19592	NaN
1250.9	1251.7	1251.3	8455.09	8464.84	8459.96	6.60163	91.3181	6.33111	6.38935	NaN
1251.7	1252.45	1252.07	8464.84	8475.15	8470	6.46296	98.7079	9.87568	7.26092	NaN
1252.45	1253.21	1252.83	8475.15	8485	8480.08	4.96254	98.0533	13.4626	7.35013	NaN
1253.21	1254	1253.61	8485	8495	8490	5.86456	88.0473	9.93304	7.08199	NaN
1254	1254.79	1254.39	8495	8505	8500	5.82286	102.171	10.8539	9.94108	NaN
1254.79	1255.55	1255.17	8505	8514.85	8509.92	12.9069	129.286	11.172	8.33001	NaN
1255.55	1256.34	1255.94	8514.85	8525.34	8520.09	19.4893	94.609	15.1914	7.46469	NaN
1256.34	1257.09	1256.71	8525.34	8534.91	8530.13	6.85917	85.9661	21.8522	5.74024	NaN
1257.09	1257.75	1257.42	8534.91	8545.28	8540.1	11.6435	110.082	14.5019	7.73652	NaN
1257.75	1258.48	1258.12	8545.28	8555	8550.14	10.6541	120.74	9.45404	8.3453	NaN
1258.48	1259.22	1258.85	8555	8565	8560	12.5479	97.0533	9.41645	7.59433	NaN
1259.22	1259.97	1259.6	8565	8575	8570	5.55611	84.6419	6.88767	5.53295	NaN
1259.97	1260.7	1260.33	8575	8584.72	8579.86	7.85561	104.993	10.4169	6.89702	NaN
1260.7	1261.36	1261.03	8584.72	8595.09	8589.91	7.31513	113.337	10.7263	8.2174	NaN
1261.36	1262.01	1261.69	8595.09	8605.13	8600.11	10.0238	96.391	12.2076	6.21495	NaN
1262.01	1262.75	1262.38	8605.13	8615.19	8610.16	10.53	91.02	8.23027	7.31935	NaN
1262.75	1263.57	1263.16	8615.19	8624.87	8620.03	9.08771	89.3425	10.7327	6.26257	NaN
1263.57	1264.37	1263.97	8624.87	8635	8629.94	6.2553	93.1582	12.1298	7.71315	NaN
1264.37	1265.16	1264.76	8635	8645	8640	8.61544	103.868	13.3103	6.75227	NaN
1265.16	1265.93	1265.54	8645	8654.87	8649.94	8.17882	99.7334	9.68146	10.3201	NaN
1265.93	1266.67	1266.3	8654.87	8665.17	8660.02	8.98451	90.1663	10.8516	6.36226	NaN
1266.67	1267.4	1267.04	8665.17	8674.89	8670.03	8.54287	97.3104	10.9385	7.27651	NaN
1267.4	1268.13	1267.76	8674.89	8684.87	8679.88	8.16536	106.881	10.6624	10.7637	NaN
1268.13	1268.85	1268.49	8684.87	8695	8689.93	6.62617	99.8389	13.1832	7.71962	NaN
1268.85	1269.57	1269.21	8695	8705.14	8700.07	9.28861	117.303	10.0774	8.98395	NaN
1269.57	1270.28	1269.93	8705.14	8714.84	8709.99	10.1736	99.822	12.0049	8.18187	NaN
1270.28	1270.91	1270.59	8714.84	8725.32	8720.08	8.93646	97.1013	10.3515	11.3081	NaN
1270.91	1271.6	1271.25	8725.32	8735	8730.16	6.29581	81.6601	13.6672	7.63717	NaN
1271.6	1272.35	1271.97	8735	8744.89	8739.95	11.824	93.7134	11.2398	9.80586	NaN
1272.35	1273.08	1272.71	8744.89	8754.87	8749.88	4.8307	89.1995	9.52745	8.98415	NaN
1273.08	1273.82	1273.45	8754.87	8765.17	8760.02	10.0809	102.806	8.99229	6.34051	NaN
1273.82	1274.52	1274.17	8765.17	8774.78	8769.97	9.83363	100.53	9.77461	8.68708	NaN
1274.52	1275.14	1274.83	8774.78	8785	8779.89	NaN	NaN	NaN	NaN	NaN
1275.14	1275.83	1275.49	8785	8794.87	8789.93	8.77543	112.134	11.9338	10.4931	NaN
1275.83	1276.57	1276.2	8794.87	8805.17	8800.02	4.27875	94.3736	16.4816	NaN	NaN
1276.57	1277.3	1276.94	8805.17	8814.89	8810.03	7.88793	94.841	8.64071	8.06441	NaN
1277.3	1277.96	1277.63	8814.89	8825.13	8820.01	7.89047	96.3465	6.8247	11.3014	NaN
1277.96	1278.64	1278.3	8825.13	8834.71	8829.92	8.09624	93.1569	17.8748	9.68115	NaN
1278.64	1279.32	1278.98	8834.71	8845.15	8839.93	10.0375	87.1328	11.5739	7.53133	NaN
1279.32	1279.99	1279.65	8845.15	8855	8850.07	14.9682	102.674	11.8833	7.4019	NaN
1279.99	1280.64	1280.31	8855	8864.95	8859.98	9.864	123.8	9.38689	7.08721	NaN
1280.64	1281.26	1280.95	8864.95	8875.13	8870.04	12.5593	122.187	10.4158	9.16891	NaN
1281.26	1281.95	1281.61	8875.13	8884.84	8879.98	9.48337	92.8041	11.4982	7.63901	NaN
1281.95	1282.65	1282.3	8884.84	8894.85	8889.85	9.10484	79.5715	8.81072	7.67355	NaN
1282.65	1283.3	1282.97	8894.85	8905.12	8899.99	35.6169	93.342	8.73911	11.6527	NaN
1283.3	1284.05	1283.67	8905.12	8915.36	8910.24	6.56975	82.9076	12.9206	9.0904	46.5667
1284.05	1284.88	1284.46	8915.36	8924.47	8919.91	9.55148	93.369	8.40675	7.57914	68.6
1284.88	1285.59	1285.23	8924.47	8934.95	8929.71	11.2795	83.9446	9.66243	8.50852	37.2714
1285.59	1286.27	1285.93	8934.95	8944.75	8939.85	10.0165	83.5344	9.55846	7.4858	29.9833
1286.27	1286.97	1286.62	8944.75	8955.31	8950.03	8.33404	87.5329	8.8696	8.03355	32.9667
1286.97	1287.67	1287.32	8955.31	8964.86	8960.08	14.4936	93.0228	12.8215	7.66533	26.5667
1287.67	1288.34	1288.01	8964.86	8974.95	8969.9	16.6893	97.9672	7.99085	7.01068	55.42
1288.34	1289.04	1288.69	8974.95	8985	8979.98	13.308	114.719	7.212	8.44562	48.4
1289.04	1289.78	1289.41	8985	8994.69	8989.85	13.122	98.7297	8.50394	7.79099	31.9167
1289.78	1290.42	1290.1	8994.69	9005	8999.84	7.61451	87.4403	10.175	7.24592	65.85
1290.42	1291.03	1290.73	9005	9014.99	9010	8.33612	88.5838	10.9081	5.99361	111.3
1291.03	1291.64	1291.34	9014.99	9025	9020	11.4415	95.1402	10.445	10.0443	40.8
1291.64	1292.26	1291.95	9025	9035.01	9030	9.50072	80.0608	8.79314	8.7852	47.54
1292.26	1292.87	1292.57	9035.01	9045.1	9040.05	9.26526	84.0442	8.74191	10.3437	26.2
1292.87	1293.52	1293.2	9045.1	9054.86	9049.98	7.64594	91.0734	8.24629	12.4562	58.6714
1293.52	1294.15	1293.83	9054.86	9065	9059.93	13.9984	91.6195	9.59167	13.6602	35.5429
1294.15	1294.78	1294.47	9065	9075.14	9070.07	15.2434	81.8652	11.6263	9.88924	37.3
1294.78	1295.46	1295.12	9075.14	9085	9080.07	12.9571	81.9915	7.20774	8.5285	34.2
1295.46	1296.11	1295.78	9085	9095.01	9090.01	6.2805	83.6272	7.82541	7.54478	28.9167
1296.11	1296.72	1296.42	9095.01	9105.1	9100.05	7.48615	89.3275	10.4009	9.47795	34.9
1296.72	1297.38	1297.05	9105.1	9115	9110.05	15.4059	95.5855	9.1268	7.84141	132.7
1297.38	1298.07	1297.73	9115	9125	9120	8.11653	97.0045	7.66856	8.10526	132.7
1298.07	1298.73	1298.4	9125	9134.9	9129.95	15.7368	90.5146	5.25271	6.80566	39.5333
1298.73	1299.34	1299.03	9134.9	9145	9139.95	9.08226	95.8865	8.01286	7.12639	37.9667
1299.34	1299.96	1299.65	9145	9155.06	9150.03	9.99848	84.0132	7.12489	9.58307	31.7667
1299.96	1300.6	1300.28	9155.06	9164.88	9159.97	12.7416	85.2848	10.2718	5.74006	36.1833
1300.6	1301.25	1300.93	9164.88	9175.14	9170.01	7.03619	90.6098	7.54028	5.62735	38.85
1301.25	1301.92	1301.59	9175.14	9185	9180.07	21.1259	98.4682	11.7436	10.5945	45.0667
1301.92	1302.58	1302.25	9185	9194.9	9189.95	9.07268	100.941	9.2822	7.7455	63.6714
1302.58	1303.14	1302.86	9194.9	9204.89	9199.9	14.6717	90.0404	8.68162	7.49689	54.5833
1303.14	1303.69	1303.42	9204.89	9215.14	9210.02	9.81487	82.9916	10.4665	5.86352	58.2333
1303.69	1304.32	1304.01	9215.14	9224.96	9220.05	12.0145	100.313	8.79043	9.20789	69.1143
1304.32	1304.93	1304.63	9224.96	9235.06	9230.01	13.5579	95.7505	7.95611	6.94846	64.8
1304.93	1305.51	1305.22	9235.06	9244.93	9239.99	7.77284	93.4561	7.58929	7.44798	55.5167
1305.51	1306.09	1305.8	9244.93	9255.01	9249.97	11.0553	97.4182	10.2213	10.0372	73.8
1306.09	1306.63	1306.36	9255.01	9265	9260	6.86989	94.3282	9.47756	11.1103	54.5833
1306.63	1307.18	1306.91	9265	9274.99	9270	9.09117	83.2425	5.80831	5.49918	35.48
1307.18	1307.75	1307.47	9274.99	9285.19	9280.09	7.48073	71.4522	11.1376	7.63071	56.54
1307.75	1308.37	1308.06	9285.19	9294.86	9290.02	14.4323	84.7798	13.953	10.2888	44.55
1308.37	1309	1308.68	9294.86	9305	9299.93	12.1723	96.0102	9.79316	7.60776	45.0167
1309	1309.63	1309.32	9305	9315.14	9310.07	9.39126	98.4897	9.84293	7.34695	40.1333
1309.63	1310.31	1309.97	9315.14	9325	9320.07	10.0587	95.6295	9.98661	11.6944	45.3857
1310.31	1310.99	1310.65	9325	9335	9330	9.80701	99.1816	8.68926	7.05397	61.4286
1310.99	1311.65	1311.32	9335	9344.74	9339.87	16.8368	107.47	10.3824	7.30401	92.2429
1311.65	1312.25	1311.95	9344.74	9355.01	9349.88	7.79957	102.898	10.3839	7.57141	35.9333
1312.25	1312.81	1312.53	9355.01	9365.13	9360.07	10.7951	110.055	15.9099	9.86257	55.32
1312.81	1313.42	1313.11	9365.13	9375.15	9370.14	21.2981	109.269	9.35164	7.73858	34.18
1313.42	1314.06	1313.74	9375.15	9384.87	9380.01	11.1903	93.5794	11.9874	9.31262	51.6
1314.06	1314.66	1314.36	9384.87	9394.91	9389.89	10.9284	107.547	11.156	7.47641	59.2833
1314.66	1315.24	1314.95	9394.91	9405.07	9399.99	17.3497	104.87	10.1932	7.14688	48.4167
1315.24	1315.84	1315.54	9405.07	9415	9410.04	9.3232	75.7849	12.7789	8.84847	84.55
1315.84	1316.49	1316.17	9415	9424.91	9419.96	7.81001	63.5433	10.9838	7.85787	50.8
1316.49	1317.12	1316.8	9424.91	9434.9	9429.91	38.8881	NaN	9.22285	8.89343	58.9667
1317.12	1317.71	1317.41	9434.9	9445.25	9440.07	9.03119	NaN	10.4497	8.35968	60.05
1317.71	1318.32	1318.01	9445.25	9454.73	9449.99	7.70833	NaN	12.2303	8.17731	60.2333
1318.32	1318.9	1318.61	9454.73	9465.01	9459.87	9.08024	NaN	9.66494	8.81698	90.0833
1318.9	1319.44	1319.17	9465.01	9474.89	9469.95	6.46477	NaN	9.40868	10.0826	87.5667
1319.44	1319.97	1319.71	9474.89	9485.25	9480.07	9.99201	NaN	7.38468	6.85873	72.6
1319.97	1320.55	1320.26	9485.25	9495	9490.13	10.8985	NaN	11.2408	8.4557	107.517
1320.55	1321.14	1320.85	9495	9504.88	9499.94	29.4686	NaN	9.38633	8.7278	121.2
1321.14	1321.72	1321.43	9504.88	9515.13	9510	8.12498	NaN	13.3987	8.28862	168.783
1321.72	1322.28	1322	9515.13	9524.78	9519.96	10.5779	107.536	10.2586	8.24017	115.2
1322.28	1322.82	1322.55	9524.78	9535.12	9529.95	13.6042	106.616	10.9595	8.47242	77.04
1322.82	1323.37	1323.09	9535.12	9545.13	9540.13	22.1873	121.045	9.45115	10.1158	51.5167
1323.37	1323.97	1323.67	9545.13	9555	9550.06	10.6975	116.671	10.5795	11.6579	117.933
1323.97	1324.61	1324.29	9555	9565.09	9560.04	11.5892	138.701	12.7905	9.29669	56.7667
1324.61	1325.23	1324.92	9565.09	9575.01	9570.05	14.1973	NaN	10.7464	7.29133	126.833
1325.23	1325.8	1325.51	9575.01	9584.95	9579.98	10.0139	NaN	10.5739	8.33842	67.0167
1325.8	1326.38	1326.09	9584.95	9595.05	9590	8.8049	117.007	14.1319	10.957	75.3
1326.38	1326.96	1326.67	9595.05	9604.93	9599.99	5.70226	100.951	11.0959	8.7905	46.0333
1326.96	1327.54	1327.25	9604.93	9615.01	9609.97	13.6431	87.5116	10.6221	8.185	73.65
1327.54	1328.09	1327.81	9615.01	9625.01	9620.01	12.4322	NaN	18.0385	10.932	72.8167
1328.09	1328.64	1328.36	9625.01	9635.09	9630.05	13.0222	110.966	7.94014	8.79622	90.55
1328.64	1329.23	1328.93	9635.09	9645	9640.05	19.1661	94.3431	9.0381	8.09532	63.5628
1329.23	1329.84	1329.53	9645	9655	9650	15.1774	105.598	9.5257	10.6122	76.975
1329.84	1330.42	1330.13	9655	9664.76	9659.88	18.99	90.4772	9.48871	8.37238	53.55
1330.42	1330.97	1330.7	9664.76	9675.25	9670	13.2374	96.5326	11.2062	7.77017	54.85
1330.97	1331.55	1331.26	9675.25	9685	9680.13	10.2871	90.2858	7.10693	5.46407	51.7
1331.55	1332.14	1331.85	9685	9694.88	9689.94	11.5665	94.4461	12.0051	8.7959	71.05
1332.14	1332.69	1332.42	9694.88	9704.89	9699.89	16.8439	102.949	9.42863	9.81275	53.16
1332.69	1333.23	1332.96	9704.89	9715.25	9710.07	6.44256	104.213	10.7674	10.2833	72.54
1333.23	1333.81	1333.52	9715.25	9725	9720.13	13.8274	82.4959	13.6764	9.01947	55.5
1333.81	1334.38	1334.1	9725	9734.77	9729.89	10.2754	91.7635	12.4629	10.0711	82.7333
1334.38	1334.96	1334.67	9734.77	9745.36	9740.07	8.50758	110.536	11.6592	9.54867	94.7833
1334.96	1335.58	1335.27	9745.36	9754.9	9750.13	11.8968	95.1067	8.46314	7.99219	139.817
1335.58	1336.23	1335.9	9754.9	9765.05	9759.97	17.4606	97.2665	9.29578	9.86029	125.629
1336.23	1336.87	1336.55	9765.05	9774.48	9769.76	20.0199	122.779	9.94022	9.28001	83.7143
1336.87	1337.36	1337.12	9774.48	9784.99	9779.74	10.9939	103.414	10.8257	6.96567	53.64
1337.36	1337.81	1337.58	9784.99	9795.1	9790.05	23.7254	124.057	12.3176	6.64256	70.125
1337.81	1338.32	1338.06	9795.1	9805.08	9800.09	12.9595	106.425	13.7389	9.82573	73.5333
1338.32	1338.87	1338.59	9805.08	9815	9810.04	15.855	94.0606	13.7423	8.33816	87.5167
1338.87	1339.44	1339.15	9815	9825.07	9820.04	20.4446	98.305	11.0766	7.94148	66.6333
1339.44	1339.99	1339.72	9825.07	9834.89	9829.98	9.81566	95.0252	12.8733	9.73006	40.7
1339.99	1340.58	1340.28	9834.89	9845.23	9840.06	7.6975	99.1271	10.6799	9.42726	74.0333
1340.58	1341.18	1340.88	9845.23	9855.01	9850.12	10.8494	99.35	10.9623	7.739	80.7833
1341.18	1341.7	1341.44	9855.01	9865.01	9860.01	5.33433	93.6769	15.023	8.95294	116.4
1341.7	1342.22	1341.96	9865.01	9875.05	9870.03	10.7967	108.681	11.7472	7.83256	53.15
1342.22	1342.77	1342.5	9875.05	9885	9880.03	8.1202	111.618	9.40813	10.8529	103.8
1342.77	1343.3	1343.03	9885	9894.96	9889.98	11.6848	103.953	10.8249	7.90917	86.6333
1343.3	1343.8	1343.55	9894.96	9905.01	9899.98	18.4367	107.701	25.3789	11.4762	71.1
1343.8	1344.32	1344.06	9905.01	9915.11	9910.06	19.9803	111.141	13.9089	9.64961	117.1
1344.32	1344.84	1344.58	9915.11	9924.91	9920.01	16.3932	96.4833	9.02307	8.46276	112.86
1344.84	1345.38	1345.11	9924.91	9935.24	9930.07	9.03909	88.5844	10.2209	9.57031	75.2333
1345.38	1345.93	1345.66	9935.24	9944.78	9940.01	11.8723	102.247	11.5857	9.41848	100.54
1345.93	1346.45	1346.19	9944.78	9955.01	9949.9	4.24878	105.378	10.294	9.49272	87.95
1346.45	1346.98	1346.71	9955.01	9965.25	9960.13	18.2836	103.044	13.3062	10.1619	95.225
1346.98	1347.52	1347.25	9965.25	9974.64	9969.95	6.1754	86.8302	13.6818	8.90635	82.325
1347.52	1348.02	1347.77	9974.64	9985.22	9979.93	9.54768	97.3757	13.2476	10.1964	71.425
1348.02	1348.53	1348.27	9985.22	9994.79	9990.01	12.925	101.082	15.0862	8.49752	59.1
1348.53	1349.02	1348.77	9994.79	10005.1	9999.94	6.39437	94.6991	13.2766	7.8867	86.2
1349.02	1349.5	1349.26	10005.1	10015	10010	34.298	98.0087	11.2424	8.6292	166.86
1349.5	1350	1349.75	10015	10025	10020	22.4667	115.186	11.3103	10.8553	182.283
1350	1350.53	1350.26	10025	10035	10030	17.8437	102.759	9.41229	9.27103	64.9833
1350.53	1351.05	1350.79	10035	10045	10040	9.81427	100.854	10.8337	8.29023	33.76
1351.05	1351.55	1351.3	10045	10055	10050	18.5427	107.108	19.3442	10.099	137.26
1351.55	1352.07	1351.81	10055	10065.1	10060	13.5971	109.809	12.138	8.95304	90.64
1352.07	1352.6	1352.33	10065.1	10074.9	10070	11.7337	97.9982	8.42953	6.72169	69.92
1352.6	1353.1	1352.85	10074.9	10085	10080	17.5234	101.575	9.58057	8.04179	98.16
1353.1	1353.62	1353.36	10085	10095.1	10090.1	7.07186	89.5176	10.3211	8.63517	123.38
1353.62	1354.13	1353.87	10095.1	10104.8	10099.9	5.93739	93.3061	13.1013	9.34022	61.46
1354.13	1354.65	1354.39	10104.8	10115.5	10110.1	5.51637	93.539	10.7692	9.17422	44.4
1354.65	1355.23	1354.94	10115.5	10124.7	10120.1	8.10408	99.0326	16.916	8.4739	50.4429
1355.23	1355.79	1355.51	10124.7	10134.9	10129.8	6.83788	90.9603	13.7693	11.0727	39.0667
1355.79	1356.31	1356.05	10134.9	10145.1	10140	16.8304	101.357	9.77786	7.00098	60.88
1356.31	1356.83	1356.57	10145.1	10154.8	10149.9	10.9215	101.699	13.0138	8.63125	83.68
1356.83	1357.32	1357.07	10154.8	10165.1	10159.9	29.6846	97.1528	8.45276	8.44594	79.14
1357.32	1357.81	1357.56	10165.1	10175.1	10170.1	8.98011	101.287	11.2187	12.0367	58.9
1357.81	1358.33	1358.07	10175.1	10184.9	10180	15.1115	111.908	11.2336	10.8137	51.38
1358.33	1358.85	1358.59	10184.9	10195	10189.9	12.505	109.668	12.2563	9.83684	67.4167
1358.85	1359.33	1359.09	10195	10205	10200	8.84386	96.9915	13.5761	11.2278	78.975
1359.33	1359.8	1359.56	10205	10215	10210	12.2594	111.327	12.4344	8.87305	79.5
1359.8	1360.34	1360.07	10215	10225.2	10220.1	33.8338	108.123	11.9285	11.0081	48.42
1360.34	1360.88	1360.61	10225.2	10234.9	10230	14.2041	97.2038	9.36904	9.00752	36.7833
1360.88	1361.34	1361.11	10234.9	10245	10239.9	23.4435	110.234	10.1165	9.38938	45.66
1361.34	1361.81	1361.58	10245	10255.1	10250.1	9.98686	101.468	12.5098	10.3925	52.82
1361.81	1362.3	1362.06	10255.1	10265	10260.1	9.28781	105.223	6.49782	9.72028	57.32
1362.3	1362.79	1362.55	10265	10274.9	10270	11.0562	96.4168	15.3236	9.20085	47.0333
1362.79	1363.27	1363.03	10274.9	10285	10279.9	15.9562	96.367	11.6169	9.86371	52.3
1363.27	1363.7	1363.48	10285	10295	10290	24.679	108.094	13.0405	11.836	58.45
1363.7	1364.18	1363.94	10295	10305.2	10300.1	5.20465	108.457	11.3769	15.878	278.96
1364.18	1364.69	1364.44	10305.2	10314.9	10310.1	7.42994	95.7699	7.68364	9.96835	233.2
1364.69	1365.16	1364.93	10314.9	10324.7	10319.8	5.14499	99.0795	12.7548	11.9677	200.667
1365.16	1365.58	1365.37	10324.7	10335.2	10330	9.1265	109.748	11.5592	12.324	102.167
1365.58	1366.02	1365.8	10335.2	10345	10340.1	27.3099	118.824	11.7072	12.3673	59.925
1366.02	1366.45	1366.23	10345	10355	10350	23.0121	107.755	11.3695	8.68471	113.9
1366.45	1366.89	1366.67	10355	10365.1	10360	11.3579	99.4713	8.1817	8.56781	50.875
1366.89	1367.35	1367.12	10365.1	10375	10370	19.1948	97.8909	11.0219	8.64905	33.475
1367.35	1367.81	1367.58	10375	10385.1	10380	17.4483	95.2375	10.0813	10.7249	38.675
1367.81	1368.29	1368.05	10385.1	10394.8	10390	11.2803	104.24	12.1334	10.117	80.78
1368.29	1368.74	1368.51	10394.8	10405	10399.9	8.05303	105.522	13.2593	11.8625	92.525
1368.74	1369.18	1368.96	10405	10415	10410	18.7932	95.749	13.8842	8.23258	41.65
1369.18	1369.64	1369.41	10415	10425	10420	10.5536	104.409	12.6195	9.85843	110.64
1369.64	1370.1	1369.87	10425	10435	10430	14.8928	108.992	11.4841	9.32836	49.04
1370.1	1370.55	1370.32	10435	10444.9	10439.9	20.094	127.982	13.3015	10.5533	105.925
1370.55	1370.98	1370.76	10444.9	10455	10450	9.72488	102.037	14.3648	9.96704	32.35
1370.98	1371.42	1371.2	10455	10465	10460	9.16817	96.0354	10.2551	7.22216	55.4
1371.42	1371.88	1371.65	10465	10475	10470	32.7418	89.8596	9.53524	8.99755	91.16
1371.88	1372.33	1372.11	10475	10484.9	10480	17.0389	102.641	12.9678	8.71305	61.24
1372.33	1372.77	1372.55	10484.9	10495.2	10490.1	8.98049	112.831	9.63949	12.2679	61.6
1372.77	1373.24	1373.01	10495.2	10504.9	10500.1	10.3037	99.6461	10.4196	9.24194	49.48
1373.24	1373.72	1373.48	10504.9	10515	10510	18.3301	96.0875	12.0404	11.4453	101.28
1373.72	1374.17	1373.95	10515	10525	10520	23.179	115.321	10.6636	10.8838	48.8
1374.17	1374.62	1374.4	10525	10535	10530	30.9302	101.431	9.65655	7.42395	44.02
1374.62	1375.05	1374.84	10535	10545.1	10540	11.2107	108.118	10.0133	10.9248	86.35
1375.05	1375.5	1375.28	10545.1	10555	10550	9.82241	92.0556	13.0006	8.33112	64.3
1375.5	1375.96	1375.73	10555	10565	10560	13.4427	100.526	11.4114	11.3789	50.3
1375.96	1376.42	1376.19	10565	10575	10570	13.6556	112.293	9.92604	10.4544	74.8
1376.42	1376.88	1376.65	10575	10585	10580	11.5332	114.921	10.6288	11.4745	76.15
1376.88	1377.32	1377.1	10585	10594.9	10590	11.006	92.6024	12.4092	9.66176	67.75
1377.32	1377.77	1377.55	10594.9	10605.2	10600.1	16.2828	106.241	11.4493	11.8445	79
1377.77	1378.23	1378	10605.2	10614.8	10610	10.6863	100.126	10.1467	8.63398	52.74
1378.23	1378.68	1378.46	10614.8	10625	10619.9	19.4318	92.3336	10.4273	11.5359	65.84
1378.68	1379.12	1378.9	10625	10635	10630	22.0559	102.99	12.4547	9.45372	104.467
1379.12	1379.58	1379.35	10635	10645	10640	13.2156	102.613	10.7474	11.6178	65.375
1379.58	1380.04	1379.81	10645	10655	10650	13.8034	99.2859	11.0497	11.3057	65.38
1380.04	1380.49	1380.27	10655	10664.9	10659.9	12.0705	87.0642	13.0327	8.94396	66.22
1380.49	1380.92	1380.71	10664.9	10675	10669.9	12.4044	94.3268	13.5077	10.8111	162.175
1380.92	1381.35	1381.13	10675	10685	10680	42.6485	101.143	13.3658	15.3014	57.375
1381.35	1381.79	1381.57	10685	10695	10690	12.6874	84.8839	8.66216	9.5317	50.24
1381.79	1382.23	1382.01	10695	10704.9	10700	18.8485	92.7778	10.7335	11.6171	37.14
1382.23	1382.66	1382.45	10704.9	10715.1	10710	7.51004	92.5978	11.9911	13.5984	43.425
1382.66	1383.11	1382.89	10715.1	10724.9	10720	8.73534	109.933	11.6738	10.1945	72.175
1383.11	1383.55	1383.33	10724.9	10735	10730	13.2741	108.314	12.2933	11.12	66.725
1383.55	1383.96	1383.75	10735	10745	10740	12.4181	102.856	11.3838	11.7887	93.5
1383.96	1384.37	1384.16	10745	10755.2	10750.1	18.2766	117.026	10.3421	12.344	96.25
1384.37	1384.8	1384.58	10755.2	10764.9	10760.1	25.2587	99.3288	12.6266	11.5841	108.7
1384.8	1385.24	1385.02	10764.9	10775	10770	24.0781	116.303	12.8152	12.0113	93.025
1385.24	1385.66	1385.45	10775	10785	10780	11.6049	89.526	12.1796	12.1221	51.525
1385.66	1386.11	1385.89	10785	10795.2	10790.1	20.9863	98.3078	12.393	10.3443	35.425
1386.11	1386.58	1386.34	10795.2	10804.8	10800	26.2042	99.0986	11.1907	8.34996	40.12
1386.58	1387.02	1386.8	10804.8	10815	10809.9	10.7418	88.2923	10.7281	10.1641	35.675
1387.02	1387.44	1387.23	10815	10825	10820	15.1843	94.4802	13.3233	9.82236	47.025
1387.44	1387.85	1387.64	10825	10835	10830	14.07	116.176	13.7819	13.4743	57.55
1387.85	1388.23	1388.04	10835	10844.9	10840	27.4826	111.125	16.4062	14.9536	61.675
1388.23	1388.61	1388.42	10844.9	10855.1	10850	12.4724	103.062	12.8137	13.8117	46.1333
1388.61	1389	1388.8	10855.1	10865	10860	8.9054	111.133	11.2218	15.0603	56.025
1389	1389.4	1389.2	10865	10874.9	10869.9	27.7162	100.771	13.9919	12.5564	56.425
1389.4	1389.78	1389.59	10874.9	10885.1	10880	14.5651	97.7199	16.6475	13.1869	61.75
1389.78	1390.16	1389.97	10885.1	10895	10890	27.0249	101.532	13.0207	11.0117	69.75
1390.16	1390.56	1390.36	10895	10905	10900	25.1968	103.243	10.0665	11.2431	50.4
1390.56	1390.95	1390.75	10905	10915	10910	13.6473	110.369	10.6626	13.6769	60.125
1390.95	1391.34	1391.15	10915	10925	10920	14.1787	102.143	16.1968	12.3634	57.9
1391.34	1391.74	1391.54	10925	10935	10930	17.2327	107.594	14.0186	13.9721	68.6333
1391.74	1392.14	1391.94	10935	10945.1	10940	8.1348	100.459	10.724	10.2325	52.35
1392.14	1392.56	1392.35	10945.1	10955	10950	27.4115	100.112	12.1421	11.1213	52.3
1392.56	1392.98	1392.77	10955	10965	10960	10.4831	102.03	10.6398	11.8863	49.78
1392.98	1393.39	1393.18	10965	10975	10970	13.8463	98.154	13.1675	13.3589	47.56
1393.39	1393.77	1393.58	10975	10984.9	10980	13.1987	103.797	12.1509	13.7379	52.075
1393.77	1394.14	1393.95	10984.9	10995	10990	17.6464	109	14.0353	13.8672	106.6
1394.14	1394.51	1394.32	10995	11005	11000	13.9526	99.137	11.5059	10.7428	61.625
1394.51	1394.87	1394.69	11005	11015	11010	47.4379	113.565	12.3355	11.2564	73.75
1394.87	1395.24	1395.06	11015	11025	11020	19.2761	112.678	10.3653	11.6389	66.55
1395.24	1395.61	1395.42	11025	11035	11030	7.47131	99.3315	12.6195	13.6352	105.6
1395.61	1396.01	1395.81	11035	11045.2	11040.1	10.0119	110.178	12.81	12.2534	133.55
1396.01	1396.43	1396.22	11045.2	11054.7	11050	10.7134	105.499	12.32	11.6883	93.45
1396.43	1396.82	1396.62	11054.7	11065	11059.9	19.9889	100.623	9.46754	8.77701	141.075
1396.82	1397.18	1397	11065	11075	11070	18.5405	106.033	13.3478	12.2416	65.1
1397.18	1397.55	1397.37	11075	11085	11080	32.7121	109.834	12.0447	14.2647	68.375
1397.55	1397.92	1397.73	11085	11095	11090	7.74357	108.944	11.5676	13.4834	112.25
1397.92	1398.3	1398.11	11095	11105	11100	14.8141	107.601	11.6542	12.2594	66.075
1398.3	1398.69	1398.49	11105	11115	11110	13.8097	96.5701	14.798	10.751	81.225
1398.69	1399.09	1398.89	11115	11125.1	11120	27.8229	108.214	14.04	12.7154	69.6
1399.09	1399.5	1399.29	11125.1	11135	11130	33.6532	109.889	8.62091	11.5334	72.225
1399.5	1399.91	1399.7	11135	11145	11140	11.2022	110.623	10.751	12.0077	45.74
1399.91	1400.29	1400.1	11145	11154.9	11149.9	34.0473	94.2524	12.2825	11.5681	96.475
1400.29	1400.67	1400.48	11154.9	11165	11160	10.0432	94.6569	11.7648	16.0109	74.125
1400.67	1401.05	1400.86	11165	11175	11170	16.7327	103.788	15.7089	13.6552	129.175
1401.05	1401.44	1401.24	11175	11185	11180	8.23383	107.693	17.5346	12.4636	187.1
1401.44	1401.84	1401.64	11185	11195.1	11190	12.119	90.2855	12.0415	13.2603	61.1
1401.84	1402.25	1402.04	11195.1	11205	11200	13.024	109.277	10.6623	14.8259	117.125
1402.25	1402.66	1402.45	11205	11215	11210	10.7002	99.2001	11.0325	10.2368	106.625
1402.66	1403.04	1402.85	11215	11224.9	11219.9	22.3493	94.7307	12.8503	10.5715	172.55
1403.04	1403.42	1403.23	11224.9	11235	11230	9.4362	106.979	13.0945	12.01	140.2
1403.42	1403.81	1403.61	11235	11245	11240	11.973	95.9079	11.8297	11.209	57.875
1403.81	1404.22	1404.02	11245	11254.9	11250	15.5606	118.066	11.7592	11.224	110.05
1404.22	1404.62	1404.42	11254.9	11264.9	11259.9	7.35632	109.557	14.8357	18.5832	244.45
1404.62	1404.99	1404.81	11264.9	11275	11270	17.93	121.734	11.7434	14.1389	84.75
1404.99	1405.37	1405.18	11275	11285.1	11280	7.87398	94.9249	14.6724	10.861	57.525
1405.37	1405.77	1405.57	11285.1	11295.1	11290.1	9.19305	106.18	15.128	17.5217	67.5333
1405.77	1406.18	1405.97	11295.1	11304.9	11300	17.8616	105.311	16.8563	12.4996	59.975
1406.18	1406.57	1406.37	11304.9	11315	11310	11.5643	99.1482	10.0624	16.9214	59.475
1406.57	1406.94	1406.75	11315	11325	11320	13.0887	90.1855	13.2909	11.8868	83.6333
1406.94	1407.31	1407.12	11325	11335	11330	10.4438	98.6878	12.1802	10.0011	152.733
1407.31	1407.69	1407.5	11335	11345	11340	13.4581	103.885	12.787	9.51626	74.3
1407.69	1408.07	1407.88	11345	11354.9	11350	24.9012	103.657	10.9257	11.449	91.275
1408.07	1408.44	1408.25	11354.9	11364.9	11359.9	35.5455	110.3	14.0545	18.0298	87.5
1408.44	1408.78	1408.61	11364.9	11375	11369.9	24.0407	108.771	15.3708	28.4696	98.6
1408.78	1409.11	1408.94	11375	11385.1	11380	7.45844	107.922	15.2423	24.6888	72.9333
1409.11	1409.44	1409.27	11385.1	11395	11390	12.9812	107.932	19.1096	22.2812	69.6
1409.44	1409.77	1409.61	11395	11405	11400	24.1107	118.563	12.9803	19.8884	73.8667
1409.77	1410.08	1409.93	11405	11415.1	11410	9.843	91.2463	15.4829	15.9074	94.7
1410.08	1410.41	1410.24	11415.1	11425	11420	21.5215	106.645	13.5436	16.4384	110.467
1410.41	1410.76	1410.58	11425	11435.1	11430	23.7431	114.584	17.9335	19.3985	83.1
1410.76	1411.12	1410.94	11435.1	11445	11440	10.0357	104.364	11.5737	14.4176	56.1
1411.12	1411.51	1411.31	11445	11455	11450	12.7878	99.0364	12.4583	18.0048	82.85
1411.51	1411.91	1411.71	11455	11464.8	11459.9	12.3407	100.95	9.6818	17.673	98.3667
1411.91	1412.27	1412.09	11464.8	11475.1	11469.9	16.1309	104.884	17.2884	23.5324	103.933
1412.27	1412.64	1412.45	11475.1	11485	11480	8.79442	95.1318	11.735	12.992	59.8667
1412.64	1413.02	1412.83	11485	11494.9	11490	23.4669	95.3158	10.4328	14.1645	34.35
1413.02	1413.39	1413.2	11494.9	11504.9	11499.9	12.641	77.5018	15.7164	9.82741	72.025
1413.39	1413.74	1413.56	11504.9	11515	11510	27.0262	112.05	12.0545	16.9088	64.2
1413.74	1414.1	1413.92	11515	11525.2	11520.1	18.5298	92.7062	14.2346	16.9929	57
1414.1	1414.48	1414.29	11525.2	11535	11530.1	9.05876	90.065	11.7615	11.8181	41.7
1414.48	1414.88	1414.68	11535	11545	11540	22.6386	102.894	11.9807	13.9474	39.75
1414.88	1415.27	1415.07	11545	11555	11550	18.56	97.4744	12.7765	13.5387	51.725
1415.27	1415.66	1415.46	11555	11565	11560	11.3179	99.4228	15.4714	14.0646	50.4667
1415.66	1416.05	1415.86	11565	11575	11570	19.6248	99.9783	11.0206	14.989	60.2
1416.05	1416.43	1416.24	11575	11585	11580	16.5412	91.2397	11.7013	19.4142	83.275
1416.43	1416.81	1416.62	11585	11595.2	11590.1	10.4483	105.258	14.5749	17.0218	40.4
1416.81	1417.21	1417.01	11595.2	11604.8	11600	16.6585	98.1914	15.2356	18.7666	56.4
1417.21	1417.59	1417.4	11604.8	11615	11609.9	10.6851	88.418	12.5191	15.7069	35.9667
1417.59	1417.94	1417.77	11615	11625.1	11620	9.42112	105.893	15.5701	19.2358	49.7667
1417.94	1418.3	1418.12	11625.1	11634.9	11630	51.7918	110.853	13.0959	25.5327	56.7333
1418.3	1418.61	1418.45	11634.9	11645	11639.9	13.2026	100.672	26.4798	27.2778	79.55
1418.61	1418.87	1418.74	11645	11655	11650	11.8931	98.9438	22.2598	42.0171	88.75
1418.87	1419.12	1418.99	11655	11665	11660	18.633	125.979	28.4106	78.8014	213.45
1419.12	1419.34	1419.23	11665	11675	11670	13.3857	125.173	39.6855	111.58	150.5
1419.34	1419.58	1419.46	11675	11685.1	11680.1	13.5345	94.1257	26.4897	68.8701	87.9
1419.58	1419.82	1419.7	11685.1	11695	11690	10.3337	109.153	37.8144	78.9455	137
1419.82	1420.07	1419.95	11695	11704.8	11699.9	31.4744	123.069	41.4504	97.4301	169.5
1420.07	1420.3	1420.18	11704.8	11715	11709.9	18.3557	117.216	36.8719	92.9539	119.65
1420.3	1420.52	1420.41	11715	11725	11720	25.2335	97.9557	43.1611	81.6662	123.8
1420.52	1420.74	1420.63	11725	11735	11730	20.1301	108.481	38.4292	96.39	125.15
1420.74	1420.97	1420.86	11735	11745	11740	39.2392	103.498	34.8678	77.8348	95.7
1420.97	1421.2	1421.09	11745	11755	11750	17.3042	105.939	30.1102	79.6129	78.6
1421.2	1421.43	1421.31	11755	11765	11760	40.5379	108.898	30.2182	71.0561	153.3
1421.43	1421.66	1421.54	11765	11775	11770	22.1888	122.183	45.4767	104.751	171.2
1421.66	1421.88	1421.77	11775	11785	11780	21.8504	110.938	33.1549	85.8566	130.05
1421.88	1422.1	1421.99	11785	11795	11790	9.08714	95.2775	38.3163	66.72	104.95
1422.1	1422.32	1422.21	11795	11804.9	11800	17.9135	124.857	60.0608	97.7457	107.9
1422.32	1422.53	1422.43	11804.9	11815	11810	24.1687	109.553	30.8348	87.5124	110.6
1422.53	1422.74	1422.64	11815	11825	11820	27.1398	122.583	32.8799	81.8911	96.95
1422.74	1422.95	1422.85	11825	11835	11830	12.6626	111.445	40.4354	103.71	148.65
1422.95	1423.16	1423.05	11835	11845	11840	8.13317	125.552	47.4255	100.368	145.7
1423.16	1423.36	1423.26	11845	11855.1	11850	14.5289	89.4824	22.057	64.2275	94.3
1423.36	1423.58	1423.47	11855.1	11865	11860.1	18.3351	106.781	40.7622	88.5154	129.8
1423.58	1423.8	1423.69	11865	11875	11870	49.7935	100.877	36.9111	78.5531	104.9
1423.8	1424.02	1423.91	11875	11885	11880	22.6747	101.155	32.9097	70.2817	107.55
1424.02	1424.25	1424.13	11885	11895	11890	25.3214	114.528	36.0364	88.909	122.9
1424.25	1424.48	1424.36	11895	11905	11900	16.4618	121.966	68.0642	118.116	124.7
1424.48	1424.7	1424.59	11905	11915	11910	17.0006	98.3848	24.4224	70.2881	81.75
1424.7	1424.92	1424.81	11915	11925	11920	6.07951	86.8604	26.7363	78.4149	93.1
1424.92	1425.12	1425.02	11925	11934.9	11930	22.644	132.417	38.5248	104.155	161.05
1425.12	1425.32	1425.22	11934.9	11945	11940	20.3944	100.812	25.4135	69.7359	138.3
1425.32	1425.51	1425.41	11945	11955	11950	35.8375	123.956	54.8152	136.927	253.1
1425.51	1425.71	1425.61	11955	11965	11960	22.4143	125.665	44.2424	118.862	211.7
1425.71	1425.93	1425.82	11965	11975	11970	17.5041	106.599	49.1058	118.94	253.65
1425.93	1426.15	1426.04	11975	11985.1	11980.1	19.4553	103.096	35.0448	90.4285	168.8
1426.15	1426.39	1426.27	11985.1	11995	11990.1	27.0902	106.495	46.9741	81.4754	124.3
1426.39	1426.63	1426.51	11995	12005	12000	16.8278	121.429	46.0845	91.792	137.35
1426.63	1426.86	1426.74	12005	12015	12010	16.6363	119.112	43.6235	87.8626	145.25
1426.86	1427.09	1426.98	12015	12025	12020	19.6401	117.386	49.1253	119.388	205.95
1427.09	1427.32	1427.2	12025	12035	12030	14.8829	115.743	41.1957	114.689	150.8
1427.32	1427.54	1427.43	12035	12045	12040	17.1299	99.4439	37.9529	89.3635	116.25
1427.54	1427.76	1427.65	12045	12055	12050	26.175	95.4098	36.9281	79.8292	146.05
1427.76	1427.97	1427.86	12055	12065	12060	13.5034	133.942	65.1332	148.557	149.15
1427.97	1428.18	1428.07	12065	12075	12070	14.1363	107.952	34.1541	100.64	125.25
1428.18	1428.39	1428.28	12075	12085	12080	17.6811	104.667	41.4035	88.9791	118.4
1428.39	1428.59	1428.49	12085	12095	12090	19.3905	91.72	26.0535	65.3717	87.55
1428.59	1428.8	1428.7	12095	12105	12100	17.9971	118.439	68.1881	145.067	201.9
1428.8	1428.99	1428.9	12105	12115	12110	14.4927	106.047	56.7081	124.345	267.8
1428.99	1429.18	1429.09	12115	12125	12120	24.346	108.562	41.9337	155.768	706.05
1429.18	1429.38	1429.28	12125	12135.1	12130	19.6322	104.848	42.9919	109.85	167.6
1429.38	1429.58	1429.48	12135.1	12145	12140.1	9.21067	97.9643	56.3446	107.483	172.55
1429.58	1429.8	1429.69	12145	12155	12150	20.1511	107.234	38.6712	101.44	127.8
1429.8	1430.02	1429.91	12155	12164.9	12160	52.4367	111.258	40.4627	107.233	137.3
1430.02	1430.23	1430.13	12164.9	12175	12170	25.6007	82.9044	28.3189	100.157	266.3
1430.23	1430.44	1430.34	12175	12185	12180	12.8672	101.649	50.8428	154.436	159.4
1430.44	1430.66	1430.55	12185	12195	12190	25.7639	120.642	62.1213	145.207	201.8
1430.66	1430.87	1430.76	12195	12205	12200	26.6328	154.328	38.7751	103.358	142.3
1430.87	1431.08	1430.97	12205	12215	12210	9.59973	99.761	33.2622	98.3625	179
1431.08	1431.3	1431.19	12215	12225	12220	28.7834	142.93	66.1664	133.853	201.05
1431.3	1431.52	1431.41	12225	12235	12230	9.99501	110.51	46.5084	123.855	133.75
1431.52	1431.74	1431.63	12235	12245	12240	25.6824	128.438	49.9289	159.077	214.15
1431.74	1431.96	1431.85	12245	12255	12250	28.1712	98.9049	37.197	92.3179	143.45
1431.96	1432.17	1432.07	12255	12264.8	12259.9	20.3359	105.498	45.1761	119.531	169.4
1432.17	1432.37	1432.27	12264.8	12275	12269.9	16.7599	125.207	59.2832	168.164	184.5
1432.37	1432.56	1432.47	12275	12285	12280	15.099	96.3128	36.2309	114.076	176.45
1432.56	1432.75	1432.66	12285	12295.1	12290	19.6564	99.5166	39.5895	108.053	138.85
1432.75	1432.95	1432.85	12295.1	12305	12300	9.84035	112.199	52.5865	118.751	290.1
1432.95	1433.14	1433.04	12305	12315	12310	13.8968	128.034	58.8382	188.33	275.55
1433.14	1433.35	1433.25	12315	12325.2	12320.1	13.68	103.171	42.5071	178.049	259.2
1433.35	1433.58	1433.46	12325.2	12335	12330.1	16.1243	113.598	42.8569	124.348	139.35
1433.58	1433.8	1433.69	12335	12344.9	12339.9	13.7416	109.039	52.8567	144.581	174.25
1433.8	1434.01	1433.91	12344.9	12355	12349.9	14.8849	93.9066	44.882	116.375	127.5
1434.01	1434.22	1434.11	12355	12365	12360	26.1076	86.2497	39.8865	88.831	129
1434.22	1434.43	1434.33	12365	12375.2	12370.1	14.55	85.5952	47.0325	110.439	190
1434.43	1434.68	1434.56	12375.2	12385	12380.1	13.5364	67.2754	24.5513	90.7326	136.55
1434.68	1434.92	1434.8	12385	12394.9	12389.9	24.3369	86.1423	32.4282	83.5723	132.9
1434.92	1435.15	1435.03	12394.9	12405	12399.9	35.6609	114.494	59.1214	121.554	177.4
1435.15	1435.37	1435.26	12405	12415	12410	12.1253	119.755	54.6883	144.807	187.85
1435.37	1435.58	1435.48	12415	12425	12420	15.2265	101.263	31.9836	113.441	136
1435.58	1435.8	1435.69	12425	12435	12430	11.7858	102.673	45.0115	144.886	141.35
1435.8	1436.01	1435.9	12435	12445	12440	17.8976	104.976	51.6708	137.109	155.8
1436.01	1436.21	1436.11	12445	12455	12450	27.913	95.8728	30.2947	121.511	163.8
1436.21	1436.42	1436.31	12455	12465	12460	13.8824	95.7351	NaN	121.953	126.15
1436.42	1436.62	1436.52	12465	12475	12470	21.0185	94.5199	NaN	146.66	149.25
1436.62	1436.83	1436.73	12475	12485	12480	10.9886	94.002	NaN	146.534	187.5
1436.83	1437.04	1436.94	12485	12495	12490	30.9991	128.594	NaN	146.775	362.35
1437.04	1437.26	1437.15	12495	12505	12500	23.4073	130.137	NaN	156.071	289.95
1437.26	1437.47	1437.36	12505	12515	12510	13.3777	113.95	57.8632	180.577	221.85
1437.47	1437.68	1437.57	12515	12525	12520	22.3349	127.594	66.8889	195.7	399.95
1437.68	1437.89	1437.78	12525	12535	12530	32.3112	92.1827	32.7261	112.38	168.6
1437.89	1438.1	1438	12535	12545	12540	9.68971	97.4737	55.367	163.678	223.6
1438.1	1438.3	1438.2	12545	12554.8	12549.9	27.9541	133.587	59.0335	234.6	418
1438.3	1438.47	1438.39	12554.8	12565	12559.9	13.1431	111.553	72.1506	186.039	298.1
1438.47	1438.65	1438.56	12565	12575	12570	28.8285	123.385	58.5683	178.111	268.7
1438.65	1438.83	1438.74	12575	12585.3	12580.1	11.0158	114.966	49.8781	234.708	328.1
1438.83	1439.04	1438.94	12585.3	12595	12590.1	16.5143	118.566	60.6166	200.779	261.6
1439.04	1439.26	1439.15	12595	12605	12600	22.4751	133.202	72.2446	239.485	333.15
1439.26	1439.48	1439.37	12605	12615	12610	19.6239	112.782	48.9186	162.648	207.65
1439.48	1439.69	1439.58	12615	12625	12620	15.3453	109.034	58.7186	121.119	179.9
1439.69	1439.9	1439.8	12625	12635.1	12630	14.0563	106.044	50.1915	143.636	183.65
1439.9	1440.12	1440.01	12635.1	12645	12640	13.5311	104.906	47.876	155.758	256.7
1440.12	1440.34	1440.23	12645	12655	12650	28.6905	114.605	64.7742	167.419	226.85
1440.34	1440.57	1440.45	12655	12665	12660	23.1513	112.583	62.3345	158.513	190.75
1440.57	1440.79	1440.68	12665	12675	12670	23.9371	104.306	56.6426	129.05	257.1
1440.79	1441.01	1440.9	12675	12684.8	12679.9	17.3705	110.593	62.8398	147.944	191.75
1441.01	1441.22	1441.11	12684.8	12695	12689.9	13.5803	112.314	60.0525	163.94	225.7
1441.22	1441.41	1441.31	12695	12705	12700	30.795	130.872	68.5156	125.913	139.7
1441.41	1441.61	1441.51	12705	12715	12710	14.335	110.559	46.055	150.149	172.3
1441.61	1441.8	1441.7	12715	12725	12720	58.2581	111.224	48.4633	89.4078	112.4
1441.8	1441.99	1441.89	12725	12735	12730	27.409	103.482	65.23	85.5407	90.8
1441.99	1442.18	1442.08	12735	12745	12740	24.5746	100.196	51.1523	89.0825	149.6
1442.18	1442.37	1442.27	12745	12755	12750	56.0157	131.829	49.646	116.779	172.45
1442.37	1442.56	1442.46	12755	12765	12760	39.4176	109.448	31.3002	74.0788	105.05
1442.56	1442.77	1442.66	12765	12775	12770	24.3941	105.631	42.078	96.5674	122.7
1442.77	1442.99	1442.88	12775	12785	12780	57.7778	109.864	30.3256	52.6752	95.15
1442.99	1443.23	1443.11	12785	12795.1	12790	27.9249	120.729	35.3743	70.1673	135.5
1443.23	1443.46	1443.34	12795.1	12805	12800	25.2912	114.714	32.5822	70.5129	129.4
1443.46	1443.7	1443.58	12805	12815	12810	18.0927	110.155	33.5872	64.32	94.45
1443.7	1443.94	1443.82	12815	12825	12820	14.5649	93.449	23.5867	41.0684	53
1443.94	1444.18	1444.06	12825	12835	12830	19.362	111.413	19.6605	37.7327	79.1
1444.18	1444.43	1444.3	12835	12845	12840	17.4847	NaN	15.1592	39.4467	109.1
1444.43	1444.67	1444.55	12845	12855	12850	18.0804	99.224	19.4093	30.4183	70.7
1444.67	1444.92	1444.8	12855	12865	12860	10.8408	83.4781	16.1187	30.7911	48
1444.92	1445.18	1445.05	12865	12875	12870	4.32525	82.6991	25.109	42.7299	346.05
1445.18	1445.43	1445.3	12875	12885.1	12880	16.3115	103.807	24.6182	32.2729	60.45
1445.43	1445.69	1445.56	12885.1	12895	12890	18.5394	95.7051	12.2108	30.5957	41.85
1445.69	1445.95	1445.82	12895	12905	12900	4.10106	76.3018	17.8223	26.405	52.2
1445.95	1446.2	1446.07	12905	12915	12910	9.29926	85.6657	17.4389	24.7321	74.75
1446.2	1446.46	1446.33	12915	12925.2	12920.1	10.3233	86.324	14.9666	29.7358	51.7
1446.46	1446.74	1446.6	12925.2	12935	12930.1	12.6245	95.4894	15.0856	27.5683	66.1667
1446.74	1447.04	1446.89	12935	12944.9	12939.9	4.51656	78.1428	15.2102	30.5329	79.8333
1447.04	1447.33	1447.18	12944.9	12955	12949.9	5.01864	81.0861	16.7393	26.6663	78.5667
1447.33	1447.59	1447.46	12955	12964.8	12959.9	4.54229	83.1626	19.36	36.1082	77.9
1447.59	1447.83	1447.71	12964.8	12975	12969.9	8.41102	79.5734	18.0537	32.2101	66.75
1447.83	1448.06	1447.94	12975	12985	12980	9.43046	96.7046	32.9716	93.1134	553.7
1448.06	1448.29	1448.18	12985	12995	12990	12.5955	108.06	36.3409	73.2767	201.4
1448.29	1448.53	1448.41	12995	13005	13000	44.1005	94.7731	21.8701	38.6045	90.2
1448.53	1448.77	1448.65	13005	13015	13010	11.6069	79.7504	30.0993	45.9272	97.25
1448.77	1449	1448.88	13015	13025	13020	66.6471	95.4937	25.4419	46.8942	92.9
1449	1449.22	1449.11	13025	13034.9	13030	11.7851	94.2102	23.722	57.845	148
1449.22	1449.44	1449.33	13034.9	13045	13040	7.01459	103.605	20.5171	54.9189	106.75
1449.44	1449.65	1449.55	13045	13055	13050	10.8944	88.7603	29.1883	48.1544	100
1449.65	1449.87	1449.76	13055	13065.1	13060	9.74577	89.1764	42.258	61.8051	120.5
1449.87	1450.11	1449.99	13065.1	13075	13070	15.7682	86.1478	22.3366	56.5157	138.3
1450.11	1450.34	1450.23	13075	13084.8	13079.9	10.3668	81.3502	26.7918	54.934	129.75
1450.34	1450.55	1450.45	13084.8	13095	13089.9	27.2046	108.306	41.4063	79.2995	177.25
1450.55	1450.76	1450.66	13095	13105	13100	30.3901	102.095	36.5344	62.9769	116.6
1450.76	1450.97	1450.86	13105	13115.1	13110.1	12.7946	118.371	43.7919	91.7596	159.2
1450.97	1451.2	1451.08	13115.1	13125	13120.1	35.9346	101.01	29.2361	74.6429	163.4
1451.2	1451.43	1451.31	13125	13135	13130	11.2803	83.7297	22.4529	64.6886	116.9
1451.43	1451.65	1451.54	13135	13145	13140	19.5995	85.751	26.7924	59.6701	166.55
1451.65	1451.87	1451.76	13145	13155	13150	15.5252	85.402	24.4653	41.461	74.75
1451.87	1452.08	1451.98	13155	13165	13160	20.5575	101.75	28.6674	63.4503	92.2
1452.08	1452.3	1452.19	13165	13175	13170	23.8521	99.0234	31.3794	66.317	168.05
1452.3	1452.51	1452.4	13175	13185	13180	13.5519	83.2985	21.375	49.0349	110.5
1452.51	1452.72	1452.61	13185	13195	13190	19.7645	99.783	29.5532	52.9326	79.1
1452.72	1452.93	1452.82	13195	13205	13200	23.7732	103.685	36.7976	58.3741	164.8
1452.93	1453.16	1453.05	13205	13215.2	13210.1	12.5459	95.253	26.3486	55.5347	109.85
1453.16	1453.41	1453.29	13215.2	13225	13220.1	22.9164	98.2294	18.3099	39.6816	89.45
1453.41	1453.68	1453.55	13225	13235.1	13230	37.8023	102.343	30.7281	39.408	66.2
1453.68	1453.95	1453.82	13235.1	13245	13240	19.1049	79.2823	17.976	29.673	64.7
1453.95	1454.22	1454.09	13245	13255	13250	10.5346	99.1493	19.1683	39.5742	121.85
1454.22	1454.49	1454.36	13255	13265	13260	14.9849	107.258	21.6998	51.5097	107.6
1454.49	1454.75	1454.62	13265	13275	13270	8.27844	88.5127	24.5685	43.0372	91.3
1454.75	1455	1454.87	13275	13285	13280	9.90648	98.6051	18.9868	38.9884	58.4
1455	1455.25	1455.12	13285	13294.9	13290	17.5965	91.4187	20.6859	38.9105	65.65
1455.25	1455.49	1455.37	13294.9	13305	13300	22.4571	87.9448	20.0976	33.8616	60.05
1455.49	1455.73	1455.61	13305	13315	13310	13.6439	93.2709	17.2423	37.8572	67.3
1455.73	1455.98	1455.86	13315	13325	13320	6.18458	76.6257	18.2664	31.3823	57
1455.98	1456.24	1456.11	13325	13335	13330	14.5631	91.2508	17.7277	23.1484	42.65
1456.24	1456.51	1456.38	13335	13345	13340	29.275	94.7647	14.6375	32.6142	66.8
1456.51	1456.79	1456.65	13345	13355	13350	12.5219	97.667	24.8064	44.2003	69.0333
1456.79	1457.05	1456.92	13355	13365	13360	5.43542	66.5201	17.8916	29.981	49
1457.05	1457.32	1457.19	13365	13375	13370	6.44379	87.5721	29.5227	34.8438	63.1333
1457.32	1457.57	1457.44	13375	13384.9	13380	14.9233	85.8722	18.3785	31.9487	91.7333
1457.57	1457.82	1457.7	13384.9	13395	13390	10.7887	81.4477	23.1701	49.7744	223.5
1457.82	1458.08	1457.95	13395	13405.1	13400	17.3753	93.0901	17.4191	31.2956	69.15
1458.08	1458.34	1458.21	13405.1	13415	13410	8.78116	92.0104	31.0864	26.6302	65.55
1458.34	1458.6	1458.47	13415	13425.1	13420	6.49177	92.6072	21.0508	36.841	120.35
1458.6	1458.88	1458.74	13425.1	13435	13430	2.32659	84.0657	18.9874	38.0961	116.7
1458.88	1459.15	1459.01	13435	13444.9	13440	8.03883	99.4449	15.6848	39.3131	133.567
1459.15	1459.41	1459.28	13444.9	13455	13450	8.79702	87.0247	31.408	36.5674	136.067
1459.41	1459.68	1459.54	13455	13465.1	13460	5.26627	82.6131	17.9015	29.3446	112.1
1459.68	1459.95	1459.81	13465.1	13475	13470	9.5169	91.4088	17.4471	36.7357	163.35
1459.95	1460.22	1460.09	13475	13485	13480	16.4202	76.3447	26.5284	31.7642	167.3
1460.22	1460.5	1460.36	13485	13495	13490	10.1842	77.2763	16.2665	25.0735	121.1
1460.5	1460.77	1460.63	13495	13504.8	13499.9	13.924	84.9554	21.2817	28.4943	138.25
1460.77	1461.02	1460.89	13504.8	13515	13509.9	19.5527	85.2347	16.22	28.0955	174.95
1461.02	1461.25	1461.13	13515	13525	13520	16.4164	88.914	24.6101	41.2324	213.35
1461.25	1461.5	1461.38	13525	13535	13530	11.0303	87.7108	22.5415	47.9358	200.25
1461.5	1461.75	1461.63	13535	13545	13540	16.8417	94.8439	17.939	31.6562	344
1461.75	1461.99	1461.87	13545	13555	13550	8.15671	92.2227	28.8261	56.6296	368.55
1461.99	1462.22	1462.11	13555	13565	13560	7.63378	89.6863	18.5325	49.1386	231.95
1462.22	1462.45	1462.34	13565	13575.1	13570	4.65078	96.2817	28.8538	65.2928	369.7
1462.45	1462.69	1462.57	13575.1	13585	13580	25.1393	84.6303	26.8504	47.358	556.65
1462.69	1462.93	1462.81	13585	13594.9	13590	28.5226	88.5574	27.1266	44.584	237
1462.93	1463.15	1463.04	13594.9	13605	13600	49.1192	102.249	28.9322	50.175	218.95
1463.15	1463.37	1463.26	13605	13615	13610	41.267	93.7793	19.7939	39.8744	147.9
1463.37	1463.61	1463.49	13615	13625.2	13620.1	13.4596	83.5226	24.9638	42.5037	151.2
1463.61	1463.88	1463.75	13625.2	13635	13630.1	4.08744	79.6603	21.6921	32.0356	78.65
1463.88	1464.15	1464.02	13635	13645	13640	12.4944	90.4378	15.8219	33.0541	55.75
1464.15	1464.43	1464.29	13645	13655	13650	40.2234	83.4537	15.3223	26.7441	54.8
1464.43	1464.7	1464.57	13655	13665	13660	11.0855	76.952	17.8173	32.9694	69.4
1464.7	1464.96	1464.83	13665	13675	13670	6.68613	85.5903	21.9131	30.2536	65.4
1464.96	1465.22	1465.09	13675	13684.9	13680	4.75446	65.2594	19.9741	32.4775	81.3
1465.22	1465.46	1465.34	13684.9	13695	13689.9	11.7703	74.1346	20.4003	33.519	55.6667
1465.46	1465.71	1465.58	13695	13705.1	13700	11.7211	82.1231	17.0991	31.0222	43.85
1465.71	1465.96	1465.83	13705.1	13715	13710	12.9406	74.8608	18.6907	42.9833	101.65
1465.96	1466.22	1466.09	13715	13725	13720	13.5827	79.9689	17.3275	30.2338	48.85
1466.22	1466.48	1466.35	13725	13735	13730	20.4297	92.4668	14.5934	36.2288	86
1466.48	1466.75	1466.61	13735	13745	13740	14.4173	79.4657	18.9191	33.8216	92.8
1466.75	1467.01	1466.88	13745	13755	13750	11.8857	79.8421	21.9034	45.0167	178.55
1467.01	1467.27	1467.14	13755	13765	13760	12.0901	77.8793	20.9214	31.3718	97
1467.27	1467.53	1467.4	13765	13775	13770	6.65633	85.2827	15.5156	43.7941	126.3
1467.53	1467.78	1467.65	13775	13785	13780	7.45096	78.3268	17.8305	37.6831	105.55
1467.78	1468.03	1467.9	13785	13795	13790	4.46342	77.203	20.4209	33.6188	71.3333
1468.03	1468.29	1468.16	13795	13805	13800	17.7756	67.72	18.774	26.9261	83.25
1468.29	1468.56	1468.43	13805	13815.1	13810.1	6.73724	76.9509	18.9612	36.4485	90.65
1468.56	1468.85	1468.7	13815.1	13825	13820.1	104.631	90.3806	18.8355	32.7312	114.467
1468.85	1469.12	1468.98	13825	13834.9	13829.9	18.5029	82.3897	20.9821	34.2545	83.75
1469.12	1469.37	1469.25	13834.9	13845	13839.9	11.0863	85.4665	18.7449	30.2868	69.35
1469.37	1469.63	1469.5	13845	13855.1	13850	8.81879	66.6822	15.7429	31.447	58.1
1469.63	1469.89	1469.76	13855.1	13865	13860	19.0193	65.8748	21.3676	27.1098	60.85
1469.89	1470.15	1470.02	13865	13875	13870	4.50117	74.4614	19.792	30.0304	73.85
1470.15	1470.41	1470.28	13875	13885	13880	5.28907	78.1078	16.6038	33.512	71.3
1470.41	1470.66	1470.54	13885	13894.7	13889.9	8.40497	87.9044	17.8479	31.2091	58.85
1470.66	1470.89	1470.78	13894.7	13905	13899.9	13.5876	75.5621	18.234	36.397	130.2
1470.89	1471.1	1471	13905	13915	13910	8.06467	78.7799	21.3461	44.9253	148.3
1471.1	1471.31	1471.21	13915	13925	13920	15.7758	71.8173	26.6948	34.0979	223.9
1471.31	1471.53	1471.42	13925	13935	13930	23.4298	74.2885	20.2228	34.948	100.55
1471.53	1471.73	1471.63	13935	13944.9	13939.9	11.3287	79.4166	21.321	47.9978	79.05
1471.73	1471.93	1471.83	13944.9	13955	13949.9	15.595	72.3895	23.6341	47.3193	93.2
1471.93	1472.12	1472.03	13955	13965	13960	14.5988	71.0596	22.3472	50.6298	58
1472.12	1472.31	1472.22	13965	13974.9	13970	21.6557	87.7448	24.6561	72.4666	141.5
1472.31	1472.49	1472.4	13974.9	13985	13980	30.0017	97.5076	36.6707	70.0094	102.6
1472.49	1472.66	1472.57	13985	13995	13990	14.7897	86.3273	23.1953	48.1196	116.3
1472.66	1472.83	1472.75	13995	14005.1	14000	25.7518	112.104	58.3354	90.9612	319.1
1472.83	1473.02	1472.93	14005.1	14015	14010.1	31.6835	110.926	24.823	58.7164	234.9
1473.02	1473.23	1473.12	14015	14025	14020	19.0827	92.9429	22.4183	52.041	100.1
1473.23	1473.43	1473.33	14025	14035	14030	26.1375	87.8263	26.4287	34.065	72.9
1473.43	1473.64	1473.54	14035	14045	14040	4.63548	78.1229	18.8254	30.2911	81.45
1473.64	1473.85	1473.75	14045	14055	14050	13.0748	83.11	26.1422	32.1145	92.15
1473.85	1474.07	1473.96	14055	14065.1	14060	16.4614	85.5995	18.6187	39.7015	123.75
1474.07	1474.31	1474.19	14065.1	14075	14070	4.02719	76.4357	14.6179	29.899	86.25
1474.31	1474.55	1474.43	14075	14085.1	14080	5.05532	78.6171	19.9529	27.7471	64.4
1474.55	1474.8	1474.68	14085.1	14095	14090	6.69191	86.2007	16.4113	27.6673	146.4
1474.8	1475.04	1474.92	14095	14104.8	14099.9	7.61953	79.3251	21.9434	26.0464	100.25
1475.04	1475.26	1475.15	14104.8	14115	14109.9	10.0919	87.7795	16.1789	33.0556	173.65
1475.26	1475.47	1475.36	14115	14125	14120	38.9266	96.2516	28.0692	40.799	208.5
1475.47	1475.68	1475.58	14125	14135.2	14130.1	5.48275	77.2058	23.1227	43.137	130.95
1475.68	1475.93	1475.81	14135.2	14145	14140.1	5.6692	86.3941	16.7519	25.7829	155.15
1475.93	1476.18	1476.05	14145	14155.1	14150.1	10.6716	79.7739	22.5565	35.9822	141.3
1476.18	1476.45	1476.31	14155.1	14165	14160.1	6.21473	77.9647	14.5332	28.2915	219.4
1476.45	1476.72	1476.58	14165	14174.9	14170	7.23101	88.0811	23.0998	34.6732	141.95
1476.72	1476.99	1476.85	14174.9	14185	14180	5.29415	80.9093	16.3709	25.4673	161.5
1476.99	1477.25	1477.12	14185	14195	14190	6.3444	83.6119	24.8032	26.3791	138.1
1477.25	1477.51	1477.38	14195	14205	14200	5.29464	78.3	13.1672	23.4852	85.7
1477.51	1477.77	1477.64	14205	14215	14210	2.81698	75.7582	14.6254	23.7503	149.1
1477.77	1478.03	1477.9	14215	14225	14220	2.66107	74.9123	14.8299	27.3698	238.167
1478.03	1478.3	1478.16	14225	14235	14230	9.44509	76.2422	24.4258	28.3721	137.067
1478.3	1478.57	1478.43	14235	14245	14240	4.33583	70.7557	13.1905	24.3958	107.2
1478.57	1478.86	1478.72	14245	14254.9	14250	5.23848	73.5674	19.6899	26.1507	123.867
1478.86	1479.13	1479	14254.9	14265	14260	3.56178	67.5853	13.9827	22.0836	131.867
1479.13	1479.4	1479.26	14265	14275	14270	3.32363	89.2099	22.951	32.2608	149.2
1479.4	1479.66	1479.53	14275	14285	14280	1.6448	75.5985	18.2849	27.5784	118.8
1479.66	1479.94	1479.8	14285	14294.9	14290	7.24389	82.9284	20.508	33.5108	197.333
1479.94	1480.2	1480.07	14294.9	14305	14300	4.96462	87.5909	15.6089	29.8143	83.95
1480.2	1480.45	1480.32	14305	14315	14310	10.7107	80.0867	21.6352	27.4946	118.85
1480.45	1480.7	1480.57	14315	14325	14320	3.31764	67.4848	18.3603	24.1659	80.5
1480.7	1480.95	1480.82	14325	14335	14330	5.56496	76.96	22.0727	35.7933	112.267
1480.95	1481.2	1481.08	14335	14345	14340	5.25379	79.5259	20.8604	26.2967	123.1
1481.2	1481.45	1481.33	14345	14355	14350	5.06263	81.2724	26.0471	25.5224	114.65
1481.45	1481.71	1481.58	14355	14365.1	14360.1	2.78038	68.5706	14.9798	24.6203	61.35
1481.71	1481.97	1481.84	14365.1	14375	14370.1	5.48943	76.4082	15.1315	32.7806	77.9333
1481.97	1482.25	1482.11	14375	14385.1	14380	7.68886	75.0927	20.684	36.681	83.5
1482.25	1482.54	1482.4	14385.1	14395	14390	2.36665	61.5218	15.905	25.9312	77.5
1482.54	1482.83	1482.69	14395	14405.1	14400	5.83229	78.1293	21.088	27.8968	135.367
1482.83	1483.14	1482.99	14405.1	14415	14410	9.40169	81.968	17.9907	25.5181	94.25
1483.14	1483.42	1483.28	14415	14424.8	14419.9	4.16762	68.9131	18.2338	29.3811	117.75
1483.42	1483.68	1483.55	14424.8	14435	14429.9	1.18116	68.6348	13.4029	19.713	79.6
1483.68	1483.93	1483.8	14435	14445.1	14440	1.79445	70.8019	29.5794	24.7647	86.85
1483.93	1484.19	1484.06	14445.1	14455	14450	1.23478	77.0259	15.6665	30.9661	160.75
1484.19	1484.46	1484.32	14455	14465.2	14460.1	4.17717	77.9536	15.0876	32.2381	112
1484.46	1484.76	1484.61	14465.2	14475	14470.1	0.963022	68.4617	17.4154	35.0253	174.567
1484.76	1485.06	1484.91	14475	14485	14480	4.16465	70.1384	16.3898	25.3207	100.867
1485.06	1485.37	1485.21	14485	14495	14490	2.681	72.0262	14.8223	26.7041	121.333
1485.37	1485.67	1485.52	14495	14505	14500	2.16822	61.9916	14.8745	23.2082	83.3667
1485.67	1485.98	1485.82	14505	14515	14510	7.74184	67.8461	17.9701	18.789	53.1
1485.98	1486.27	1486.12	14515	14525	14520	1.01922	62.4707	21.5978	25.1151	43.65
1486.27	1486.56	1486.42	14525	14534.9	14530	1.16159	63.4896	18.1451	26.5329	58.7667
1486.56	1486.83	1486.7	14534.9	14545	14540	7.00276	63.5092	12.7373	19.9161	37.3667
1486.83	1487.1	1486.96	14545	14555	14550	2.84543	67.2675	18.1622	20.5469	39.6
1487.1	1487.36	1487.23	14555	14565	14560	2.20483	63.4696	19.6779	24.5713	43.05
1487.36	1487.62	1487.49	14565	14575	14570	0.735157	74.5	19.641	29.6361	69.3
1487.62	1487.88	1487.75	14575	14585	14580	1.04781	65.8357	22.6084	35.6154	49.45
1487.88	1488.12	1488	14585	14595	14590	3.15805	83.9528	31.8178	48.8828	93.95
1488.12	1488.38	1488.25	14595	14605	14600	6.89659	66.6383	23.9267	38.3057	56.8
1488.38	1488.64	1488.51	14605	14615	14610	5.46128	61.543	34.611	32.1911	39.1
1488.64	1488.89	1488.77	14615	14624.9	14619.9	2.51567	65.5008	20.9821	34.0087	54.5
1488.89	1489.12	1489.01	14624.9	14635	14629.9	1.99591	70.3205	34.7672	36.9761	69.3
1489.12	1489.34	1489.23	14635	14644.5	14639.8	0.514144	53.8635	26.2703	37.6579	50.25
1489.34	1489.51	1489.43	14644.5	14655	14649.8	0.819558	66.6168	44.739	67.4289	271.2
1489.51	1489.65	1489.58	14655	14665	14660	2.73785	71.5592	35.768	130.088	345
1489.65	1489.79	1489.72	14665	14675	14670	3.84147	112.413	63.4486	127.088	214.6
1489.79	1489.93	1489.86	14675	14685.1	14680.1	2.03144	91.1451	40.6039	103.369	153.5
1489.93	1490.08	1490	14685.1	14695	14690.1	2.94825	92.7473	50.9181	122.991	117.9
1490.08	1490.23	1490.15	14695	14705	14700	4.11462	117.365	57.0863	118.594	177.9
1490.23	1490.39	1490.31	14705	14715	14710	8.40143	93.8024	37.2707	90.8916	118.1
1490.39	1490.55	1490.47	14715	14725.1	14720	8.75612	129.58	52.9524	215.044	1119.4
1490.55	1490.72	1490.64	14725.1	14735	14730	2.25606	91.5358	41.3217	128.002	152.6
1490.72	1490.9	1490.81	14735	14745	14740	3.04963	111.286	67.1172	136.526	238.5
1490.9	1491.06	1490.98	14745	14754.9	14749.9	3.50509	106.548	61.0792	154.206	467
1491.06	1491.22	1491.14	14754.9	14765	14759.9	4.15201	95.7813	49.3923	112.746	262.85
1491.22	1491.37	1491.29	14765	14775	14770	2.80373	99.9994	76.4849	135.497	192.4
1491.37	1491.52	1491.45	14775	14785	14780	2.88052	91.3896	43.985	103.319	175.2
1491.52	1491.67	1491.6	14785	14795	14790	2.13734	93.9669	62.922	129.519	224.55
1491.67	1491.82	1491.74	14795	14805	14800	3.53412	90.7127	59.5549	144.22	236
1491.82	1491.96	1491.89	14805	14815	14810	3.08133	92.2435	49.3028	131.11	173.2
1491.96	1492.11	1492.03	14815	14825	14820	3.08325	74.8525	42.5747	136.869	279.4
1492.11	1492.25	1492.18	14825	14835	14830	5.81509	119.312	75.2737	165.444	350.5
1492.25	1492.39	1492.32	14835	14845	14840	2.5738	93.1583	52.3737	104.74	177.9
1492.39	1492.53	1492.46	14845	14855	14850	2.13144	86.6194	50.5205	128.375	226
1492.53	1492.67	1492.6	14855	14864.9	14859.9	3.39704	91.4398	43.9399	133.24	200.7
1492.67	1492.8	1492.73	14864.9	14875	14869.9	4.8592	106.14	58.1272	183.702	280.5
1492.8	1492.92	1492.86	14875	14885	14880	6.67567	124.756	89.0592	228.162	317.5
1492.92	1493.04	1492.98	14885	14895	14890	2.20563	81.1987	46.6328	127.994	165.2
1493.04	1493.16	1493.1	14895	14905	14900	4.14402	74.4693	47.6466	130.313	193.5
1493.16	1493.29	1493.23	14905	14915.1	14910.1	5.21617	89.7114	56.1942	162.992	151
1493.29	1493.43	1493.36	14915.1	14925	14920.1	2.59626	96.9472	46.7827	138.521	409.6
1493.43	1493.57	1493.5	14925	14935	14930	3.99096	90.1261	39.7973	125.043	179.8
1493.57	1493.7	1493.63	14935	14945	14940	3.44012	75.8783	34.9513	116.628	161.8
1493.7	1493.84	1493.77	14945	14954.9	14949.9	1.66723	85.4846	59.5809	169.207	214.6
1493.84	1493.96	1493.9	14954.9	14965	14959.9	3.19665	109.618	64.4384	190.298	254.2
1493.96	1494.08	1494.02	14965	14975	14970	2.8338	104.432	66.4725	170.695	248
1494.08	1494.2	1494.14	14975	14985	14980	3.15536	98.6777	50.024	143.351	235.4
1494.2	1494.33	1494.27	14985	14995.1	14990	2.38165	89.8805	44.3134	137.025	179.5
1494.33	1494.45	1494.39	14995.1	15005	15000.1	5.84107	87.4704	35.087	178.548	163.5
1494.45	1494.59	1494.52	15005	15015	15010	12.7079	128.235	90.7018	188.795	241.9
1494.59	1494.72	1494.65	15015	15025	15020	1.99809	80.9444	41.8273	123.982	173.3
1494.72	1494.85	1494.78	15025	15035	15030	2.73935	91.3138	45.4397	157.774	186.1
1494.85	1494.97	1494.91	15035	15045	15040	3.58541	95.5605	58.0113	196.088	412.3
1494.97	1495.1	1495.04	15045	15055	15050	3.86348	93.6528	42.5376	158.131	386.1
1495.1	1495.22	1495.16	15055	15065	15060	5.80627	105.274	55.3047	202.143	353.5
1495.22	1495.35	1495.29	15065	15075	15070	4.76689	110.555	60.2289	153.546	220.4
1495.35	1495.47	1495.41	15075	15084.9	15080	4.0028	76.5372	36.7728	106.83	220.7
1495.47	1495.59	1495.53	15084.9	15095	15089.9	5.15063	138.649	98.5897	282.499	344.4
1495.59	1495.71	1495.65	15095	15105	15100	1.53943	88.0018	51.0706	128.307	207.1
1495.71	1495.82	1495.77	15105	15115	15110	1.80173	72.0638	31.453	104.042	168.9
1495.82	1495.94	1495.88	15115	15125	15120	2.76587	87.7754	36.7949	124.373	161.3
1495.94	1496.06	1496	15125	15135	15130	1.75066	77.139	38.1705	112.877	153
1496.06	1496.19	1496.13	15135	15145	15140	3.84965	134.91	67.8457	203.097	196
1496.19	1496.31	1496.25	15145	15155	15150	3.35786	95.5288	60.9803	191.006	318
1496.31	1496.44	1496.37	15155	15165	15160	5.17592	82.5245	47.3577	167.548	169
1496.44	1496.56	1496.5	15165	15175	15170	2.50008	58.8139	33.6731	110.827	138.8
1496.56	1496.69	1496.63	15175	15185	15180	5.17555	107.765	62.3694	175.31	179.1
1496.69	1496.82	1496.75	15185	15195	15190	4.55992	85.7032	52.2954	134.446	210.8
1496.82	1496.95	1496.88	15195	15205	15200	2.91702	94.9254	56.1279	126.053	184.1
1496.95	1497.08	1497.01	15205	15215.1	15210	5.53547	107.412	59.2628	146.291	246.7
1497.08	1497.21	1497.14	15215.1	15225	15220	5.91681	132.605	57.7017	172.571	349
1497.21	1497.34	1497.27	15225	15235	15230	3.40926	77.1321	47.7364	149.357	275.4
1497.34	1497.48	1497.41	15235	15245	15240	2.06651	66.7335	27.0239	105.406	182.5
1497.48	1497.61	1497.54	15245	15255	15250	4.40965	111.185	67.7466	175.765	213.1
1497.61	1497.74	1497.68	15255	15265	15260	8.97331	141.851	112.546	322.401	391.2
1497.74	1497.88	1497.81	15265	15275	15270	1.91476	112.37	74.6747	140.712	152.9
1497.88	1498.01	1497.95	15275	15285	15280	2.9499	86.2812	49.1826	141.064	395.2
1498.01	1498.15	1498.08	15285	15295	15290	2.10531	85.9723	48.5562	129.717	233.7
1498.15	1498.27	1498.21	15295	15305	15300	2.68911	69.6324	34.0005	108.36	126.4
1498.27	1498.4	1498.33	15305	15315	15310	5.48731	105.125	79.3222	178.624	243.1
1498.4	1498.52	1498.46	15315	15325	15320	7.446	89.5736	52.6846	161.973	205.3
1498.52	1498.64	1498.58	15325	15335	15330	3.71916	80.4998	66.5249	158.973	281.7
1498.64	1498.76	1498.7	15335	15345	15340	6.1762	93.9716	58.0883	165.727	198.3
1498.76	1498.88	1498.82	15345	15355	15350	2.55903	77.6731	46.7589	176.234	239.1
1498.88	1499.01	1498.95	15355	15365	15360	2.70307	79.6663	50.9902	110.754	205.4
1499.01	1499.13	1499.07	15365	15375	15370	2.22875	108.956	70.5404	174.062	233.8
1499.13	1499.25	1499.19	15375	15385	15380	1.75929	96.7965	58.032	180.555	201
1499.25	1499.38	1499.32	15385	15395	15390	2.27359	80.953	40.326	164.269	190.7
1499.38	1499.51	1499.45	15395	15405	15400	1.8708	110.368	60.9886	208.364	274.8
1499.51	1499.65	1499.58	15405	15415	15410	3.37289	103.206	62.5301	189.023	219.4
1499.65	1499.78	1499.72	15415	15425	15420	2.51665	93.1943	55.803	165.738	225.7
1499.78	1499.92	1499.85	15425	15435	15430	3.23705	94.1905	60.257	218.748	199.8
1499.92	1500.05	1499.98	15435	15445	15440	2.30233	85.9569	59.0816	115.591	227.9
1500.05	1500.18	1500.11	15445	15455	15450	1.98966	81.4888	59.7414	124.563	212.2
1500.18	1500.31	1500.24	15455	15465	15460	3.73885	93.2111	57.6312	158.713	274.2
1500.31	1500.43	1500.37	15465	15474.9	15469.9	5.07913	79.6999	49.1627	145.772	170.8
1500.43	1500.56	1500.49	15474.9	15485	15480	2.63267	70.1347	34.4572	127.637	139.6
1500.56	1500.67	1500.62	15485	15495	15490	1.77456	69.2208	47.086	135.319	170.8
1500.67	1500.79	1500.73	15495	15505	15500	2.92053	78.2541	54.0413	142.485	201.1
1500.79	1500.91	1500.85	15505	15515	15510	3.42328	91.0694	64.0119	142.893	226.2
1500.91	1501.03	1500.97	15515	15525	15520	2.10061	77.3219	37.467	108.815	199.6
1501.03	1501.15	1501.09	15525	15535	15530	2.14394	89.4769	51.8381	118.334	172.6
1501.15	1501.27	1501.21	15535	15545	15540	2.23869	70.4168	36.5478	102.559	148.8
1501.27	1501.39	1501.33	15545	15555	15550	2.19829	84.1831	48.6907	141.218	141.6
1501.39	1501.51	1501.45	15555	15565	15560	3.10545	94.5318	61.0027	144.612	177.7
1501.51	1501.63	1501.57	15565	15575	15570	4.51501	79.3202	46.1022	138.731	188.5
1501.63	1501.75	1501.69	15575	15585	15580	5.91118	83.349	58.9825	162.993	206.6
1501.75	1501.87	1501.81	15585	15595	15590	4.64984	86.4834	52.1124	131.182	186.4
1501.87	1501.99	1501.93	15595	15605	15600	4.26278	108.134	72.1127	166.164	178.7
1501.99	1502.11	1502.05	15605	15615	15610	6.7207	118.069	73.8689	190.587	230
1502.11	1502.23	1502.17	15615	15625	15620	2.17499	105.621	54.3299	122.445	235.6
1502.23	1502.35	1502.29	15625	15635	15630	2.63371	88.6327	54.0965	151.119	192.9
1502.35	1502.47	1502.41	15635	15645	15640	3.18005	73.7423	33.2245	143.494	185.2
1502.47	1502.59	1502.53	15645	15655.1	15650.1	1.65345	69.8392	30.8617	134.582	181.5
1502.59	1502.72	1502.65	15655.1	15665	15660.1	4.16059	84.5596	42.459	149.178	191.6
1502.72	1502.85	1502.78	15665	15675	15670	7.43159	89.6545	49.9869	181.088	219.6
1502.85	1502.98	1502.91	15675	15685	15680	2.99712	84.6219	47.863	169.086	180.1
1502.98	1503.11	1503.04	15685	15694.9	15690	3.70707	83.092	51.4683	158.699	158.1
1503.11	1503.23	1503.17	15694.9	15705	15700	5.32345	83.902	52.8489	173.449	211.3
1503.23	1503.35	1503.29	15705	15715	15710	1.7658	76.9663	49.4769	132.881	190.6
1503.35	1503.47	1503.41	15715	15725	15720	1.60575	72.9097	45.2154	168.533	189.5
1503.47	1503.59	1503.53	15725	15735	15730	3.32903	108.294	80.0309	227.567	314.8
1503.59	1503.72	1503.66	15735	15745.2	15740.1	2.95201	112.002	120.135	306.264	321.8
1503.72	1503.86	1503.79	15745.2	15755	15750.1	2.13307	65.3316	49.957	226.328	235.6
1503.86	1504	1503.93	15755	15765	15760	5.44859	91.0568	67.4456	225.709	198.4
1504	1504.14	1504.07	15765	15775	15770	3.8719	94.7765	49.8524	268.433	288
1504.14	1504.28	1504.21	15775	15785	15780	1.39808	51.0345	21.7024	131.66	131.2
1504.28	1504.42	1504.35	15785	15795	15790	9.48093	114.133	84.4367	253.496	322.1
1504.42	1504.56	1504.49	15795	15805	15800	3.37446	113.077	74.7707	164.442	342.8
1504.56	1504.7	1504.63	15805	15815	15810	7.11591	71.5574	41.2047	158.792	177.8
1504.7	1504.84	1504.77	15815	15824.9	15819.9	4.21719	96.1213	43.4619	211.031	291.3
1504.84	1504.96	1504.9	15824.9	15835	15829.9	4.42692	90.087	50.7004	193.625	192.5
1504.96	1505.09	1505.02	15835	15845	15840	2.53827	95.5708	43.8207	170.393	242.3
1505.09	1505.21	1505.15	15845	15855	15850	3.99351	87.387	55.2559	262.479	223.7
1505.21	1505.34	1505.28	15855	15865.1	15860	2.50116	72.3363	37.8282	188.636	195.8
1505.34	1505.47	1505.4	15865.1	15875	15870	5.81065	98.9208	58.762	186.372	193.6
1505.47	1505.6	1505.54	15875	15885	15880	3.31496	97.5126	61.9857	172.277	291.3
1505.6	1505.74	1505.67	15885	15895	15890	12.5356	110.061	68.7691	213.153	308.5
1505.74	1505.87	1505.81	15895	15905	15900	3.29991	86.5284	49.1023	177.2	231.3
1505.87	1506.01	1505.94	15905	15915	15910	2.56763	66.6147	24.5412	125.962	247.8
1506.01	1506.14	1506.07	15915	15925	15920	3.61249	89.4114	59.044	198.735	223.2
1506.14	1506.27	1506.2	15925	15935	15930	3.58391	89.3135	70.3119	211.532	292.3
1506.27	1506.4	1506.33	15935	15945	15940	4.57707	75.7555	44.2126	192.162	292.1
1506.4	1506.53	1506.47	15945	15955	15950	5.03019	84.4859	45.8597	211.004	244.8
1506.53	1506.67	1506.6	15955	15965	15960	3.30227	97.0768	71.8924	170.811	187.7
1506.67	1506.81	1506.74	15965	15975	15970	2.3158	68.7777	55.5966	157.135	164
1506.81	1506.94	1506.88	15975	15985	15980	4.26755	106.734	89.2008	260.92	446.5
1506.94	1507.08	1507.01	15985	15995	15990	2.61644	62.8119	128.789	162.413	180.7
1507.08	1507.2	1507.14	15995	16005	16000	2.69466	98.1995	NaN	205.554	172.3
1507.2	1507.33	1507.27	16005	16015	16010	2.97893	91.6671	NaN	197.783	282
1507.33	1507.46	1507.4	16015	16025	16020	5.40271	104.442	61.933	242.231	295.1
1507.46	1507.59	1507.52	16025	16035	16030	4.65101	96.6734	67.2939	248.237	412
1507.59	1507.72	1507.65	16035	16045	16040	7.17309	126.671	82.1581	243.886	536.7
1507.72	1507.84	1507.78	16045	16055	16050	3.58441	123.929	77.2569	231.763	369.4
1507.84	1507.97	1507.91	16055	16065	16060	3.24472	83.2174	47.4654	199.328	222.9
1507.97	1508.1	1508.04	16065	16074.9	16070	4.56081	120.539	85.7174	287.582	337.8
1508.1	1508.22	1508.16	16074.9	16085	16080	3.96745	81.6269	55.2518	263.006	185.7
1508.22	1508.34	1508.28	16085	16095	16090	6.80296	118.616	66.7683	319.536	259.3
1508.34	1508.46	1508.4	16095	16105	16100	8.67008	105.87	67.8013	282.943	281.9
1508.46	1508.58	1508.52	16105	16115	16110	8.59329	127.355	97.2787	349.142	365.9
1508.58	1508.7	1508.64	16115	16125.1	16120	4.6233	98.8568	63.8424	264.264	264.5
1508.7	1508.83	1508.77	16125.1	16135	16130	4.27675	96.4648	61.19	169.483	175.3
1508.83	1508.96	1508.89	16135	16145	16140	2.8162	97.8247	70.9307	213.24	228.6
1508.96	1509.08	1509.02	16145	16155	16150	4.17514	92.9447	56.2956	220.87	193
1509.08	1509.21	1509.15	16155	16164.9	16160	2.45661	122.442	87.4683	268.531	331.1
1509.21	1509.33	1509.27	16164.9	16175	16170	1.26428	86.966	58.8667	163.729	200.1
1509.33	1509.46	1509.4	16175	16185	16180	1.70794	88.642	58.6434	188.645	227.7
1509.46	1509.58	1509.52	16185	16195	16190	1.8114	108.4	69.21	224.61	218.5
1509.58	1509.7	1509.64	16195	16205	16200	2.4329	107.858	59.2872	330.868	286.8
1509.7	1509.83	1509.76	16205	16215	16210	2.93277	100.225	79.1481	257.664	334.6
1509.83	1509.95	1509.89	16215	16225	16220	1.61345	101.747	70.6531	147.732	244.9
1509.95	1510.08	1510.01	16225	16235	16230	1.63964	83.0839	66.6971	161.633	175.4
1510.08	1510.2	1510.14	16235	16245	16240	3.62455	129.138	105.905	285.905	212.5
1510.2	1510.32	1510.26	16245	16255	16250	2.66322	101.011	66.0112	226.892	256.4
1510.32	1510.45	1510.39	16255	16265	16260	3.90648	101.432	71.1926	318.872	307.2
1510.45	1510.57	1510.51	16265	16275	16270	2.91096	78.9921	47.6045	239.709	216.3
1510.57	1510.69	1510.63	16275	16285	16280	2.80444	79.0588	57.0681	218.697	228.5
1510.69	1510.82	1510.75	16285	16295.2	16290.1	5.71578	110.854	84.5493	334.617	943.3
1510.82	1510.95	1510.88	16295.2	16305	16300.1	3.80047	113.131	84.5103	190.499	242.4
1510.95	1511.1	1511.03	16305	16315	16310	3.94071	98.6871	78.5006	181.496	198.65
1511.1	1511.25	1511.18	16315	16325	16320	3.23534	104.303	84.1181	277.211	241.1
1511.25	1511.4	1511.32	16325	16334.8	16329.9	1.17546	79.9143	50.0894	181.349	215.2
1511.4	1511.53	1511.46	16334.8	16345	16339.9	1.9607	96.5908	73.2166	238.465	278.2
1511.53	1511.66	1511.6	16345	16355	16350	1.46325	81.7895	51.6429	195.957	149.5
1511.66	1511.79	1511.73	16355	16365	16360	1.73388	78.7099	63.3888	196.997	224.9
1511.79	1511.92	1511.86	16365	16375	16370	3.36458	92.0991	66.3936	231.648	303.6
1511.92	1512.06	1511.99	16375	16385	16380	2.67341	104.069	88.008	287.552	324.8
1512.06	1512.19	1512.12	16385	16395	16390	3.19408	91.7622	70.3323	200.14	425.5
1512.19	1512.33	1512.26	16395	16405	16400	3.45743	81.1512	62.7623	186.148	277.5
1512.33	1512.46	1512.39	16405	16415	16410	3.75413	104.933	65.6638	218.256	189.8
1512.46	1512.59	1512.53	16415	16425	16420	4.13097	109.295	82.3752	236.829	325.6
1512.59	1512.73	1512.66	16425	16435	16430	3.05774	82.1439	57.6904	267.33	312.2
1512.73	1512.86	1512.8	16435	16445	16440	3.00287	82.3264	57.7448	235.638	210
1512.86	1513	1512.93	16445	16455	16450	3.44788	108.181	73.3337	242.604	297.9
1513	1513.13	1513.07	16455	16465	16460	5.67972	149.856	123.523	345.034	510
1513.13	1513.28	1513.21	16465	16475	16470	4.3824	151.38	130.371	267.254	296.8
1513.28	1513.42	1513.35	16475	16485	16480	2.88757	93.4674	70.0747	209.862	234.9
1513.42	1513.56	1513.49	16485	16494.9	16489.9	2.46733	74.9809	56.6018	197.086	290.6
1513.56	1513.68	1513.62	16494.9	16505	16499.9	3.50607	85.6104	66.3383	265.296	342.5
1513.68	1513.8	1513.74	16505	16515	16510	3.59677	80.9117	57.024	259.123	459.5
1513.8	1513.92	1513.86	16515	16525	16520	5.88794	102.449	84.3301	358.682	286.1
1513.92	1514.03	1513.97	16525	16535	16530	3.48705	79.8934	64.7174	263.709	302
1514.03	1514.16	1514.09	16535	16545.2	16540.1	4.38549	78.5734	54.253	263.709	273.7
1514.16	1514.29	1514.22	16545.2	16555	16550.1	5.57104	98.3397	63.1965	336.197	302.8
1514.29	1514.43	1514.36	16555	16565	16560	3.57996	89.968	65.005	239.14	298.8
1514.43	1514.57	1514.5	16565	16575	16570	3.30182	82.173	68.8232	299.302	340.3
1514.57	1514.71	1514.64	16575	16585	16580	2.16891	73.2033	56.0205	241.382	262.2
1514.71	1514.86	1514.79	16585	16595	16590	2.2097	95.0434	69.2162	261.1	269
1514.86	1515	1514.93	16595	16605	16600	1.23804	84.1436	72.4583	235.54	352.8
1515	1515.15	1515.08	16605	16615	16610	1.79921	62.2954	42.7954	207.23	224.8
1515.15	1515.29	1515.22	16615	16625	16620	1.86861	82.7362	66.8677	246.801	155.1
1515.29	1515.43	1515.36	16625	16635	16630	2.06652	73.1502	61.5804	248.082	220.7
1515.43	1515.57	1515.5	16635	16645	16640	2.13238	84.2712	78.1989	230.072	288.5
1515.57	1515.7	1515.64	16645	16655	16650	2.77102	101.57	78.143	277.443	254.1
1515.7	1515.84	1515.77	16655	16665	16660	2.46329	97.0608	83.2153	307.927	378
1515.84	1515.97	1515.9	16665	16675	16670	3.11746	84.6493	57.9655	258.378	172.2
1515.97	1516.1	1516.04	16675	16685	16680	4.10834	104.011	74.2728	268.079	341.8
1516.1	1516.23	1516.17	16685	16695	16690	2.54063	80.4652	50.8512	221.076	238.1
1516.23	1516.37	1516.3	16695	16705.1	16700	2.41675	83.0001	57.316	216.411	191.3
1516.37	1516.5	1516.43	16705.1	16715	16710	4.06329	126.833	102.656	313.934	219.8
1516.5	1516.64	1516.57	16715	16725	16720	2.77501	70.4314	58.16	201.711	239.6
1516.64	1516.78	1516.71	16725	16735	16730	3.31601	76.3124	59.25	244.268	220.2
1516.78	1516.91	1516.85	16735	16745	16740	2.60752	64.9289	49.7532	196.418	196.7
1516.91	1517.05	1516.98	16745	16755	16750	2.81848	110.078	74.8489	251.853	341.7
1517.05	1517.19	1517.12	16755	16765	16760	2.44404	87.0405	79.0754	279.494	287.8
1517.19	1517.33	1517.26	16765	16775	16770	3.18757	75.3005	73.5896	291.584	342.5
1517.33	1517.46	1517.4	16775	16785	16780	3.71108	91.8071	83.6278	298.366	284.4
1517.46	1517.61	1517.53	16785	16795	16790	4.80594	94.576	65.523	282.751	275.5
1517.61	1517.75	1517.68	16795	16805	16800	3.80405	90.5544	79.4359	280.259	299.8
1517.75	1517.89	1517.82	16805	16815	16810	2.76398	71.5094	61.6603	378.421	300.15
1517.89	1518.02	1517.95	16815	16824.8	16819.9	4.71644	93.0289	92.5657	354.789	295.7
1518.02	1518.15	1518.08	16824.8	16835	16829.9	2.76761	86.0569	68.3158	211.635	334.6
1518.15	1518.27	1518.21	16835	16845	16840	3.95878	98.7473	77.1746	280.695	268.3
1518.27	1518.39	1518.33	16845	16855	16850	3.51838	66.2795	56.0882	226.917	273.7
1518.39	1518.51	1518.45	16855	16865	16860	4.29168	100.273	85.4065	272.461	323.8
1518.51	1518.64	1518.58	16865	16875	16870	4.71153	118.021	77.2002	352.601	267.5
1518.64	1518.76	1518.7	16875	16885	16880	3.61709	84.731	71.6005	301.664	201.8
1518.76	1518.89	1518.82	16885	16895	16890	3.73504	86.5224	64.9378	238.337	156
1518.89	1519.01	1518.95	16895	16905	16900	3.26123	59.4352	40.0637	206.286	258
1519.01	1519.14	1519.08	16905	16915	16910	3.92004	81.4887	63.1804	292.983	484.4
1519.14	1519.27	1519.2	16915	16925	16920	8.16698	138.528	134.906	510.668	431.9
1519.27	1519.4	1519.34	16925	16935	16930	4.56646	103.64	79.8383	278.29	276.1
1519.4	1519.53	1519.47	16935	16945	16940	4.72922	95.5215	74.4009	345.182	351.5
1519.53	1519.66	1519.6	16945	16955	16950	4.44014	90.0332	70.9415	280.947	202.9
1519.66	1519.8	1519.73	16955	16965	16960	4.16975	90.3657	69.7128	273.059	313.5
1519.8	1519.93	1519.86	16965	16975	16970	3.3615	83.0889	65.4163	231.61	257.1
1519.93	1520.07	1520	16975	16985	16980	1.72371	66.3677	42.0214	161.089	159.8
1520.07	1520.2	1520.13	16985	16995	16990	2.68862	77.7227	63.26	222.129	242.1
1520.2	1520.34	1520.27	16995	17005	17000	2.90922	74.9411	54.8847	213.039	211.3
1520.34	1520.48	1520.41	17005	17015	17010	4.15193	84.2688	61.1008	250.962	250.7
1520.48	1520.62	1520.55	17015	17025	17020	4.92638	111.636	92.8538	298.094	316.4
1520.62	1520.77	1520.69	17025	17035	17030	4.07646	79.3693	80.0064	303.29	312.6
1520.77	1520.91	1520.84	17035	17045	17040	3.89589	102.097	79.5694	263.052	283.75
1520.91	1521.05	1520.98	17045	17055	17050	3.605	101.976	85.6129	254.102	265.1
1521.05	1521.2	1521.13	17055	17065	17060	2.59213	72.7252	48.9294	197.623	187.5
1521.2	1521.34	1521.27	17065	17075	17070	4.86574	130.639	105.529	334.323	358.9
1521.34	1521.49	1521.42	17075	17085	17080	3.77304	101.327	86.8425	301.6	350.7
1521.49	1521.63	1521.56	17085	17095	17090	3.45522	81.7746	70.5519	279.514	240.8
1521.63	1521.78	1521.71	17095	17105	17100	3.97264	82.3832	73.5692	239.488	231.3
1521.78	1521.92	1521.85	17105	17115	17110	11.0544	84.6954	78.0443	305.261	241.9
1521.92	1522.05	1521.98	17115	17125	17120	5.31383	96.3284	76.0588	249.263	183.2
1522.05	1522.18	1522.11	17125	17135	17130	6.52449	98.7487	70.6698	272.729	207.2
1522.18	1522.31	1522.24	17135	17145	17140	6.22738	118.32	99.954	290.649	252.1
1522.31	1522.44	1522.38	17145	17155.1	17150	5.15801	85.3206	52.4471	232.282	202
1522.44	1522.59	1522.52	17155.1	17165	17160	5.7592	91.3316	66.1896	284.327	233
1522.59	1522.73	1522.66	17165	17175	17170	4.81278	83.633	65.5712	301.908	213.2
1522.73	1522.88	1522.81	17175	17185	17180	7.4803	92.2966	78.1439	320.66	269.4
1522.88	1523.01	1522.94	17185	17195	17190	7.17107	107.501	111.002	424.965	342.7
1523.01	1523.12	1523.06	17195	17205	17200	7.2718	145.663	105.514	268.07	302
1523.12	1523.24	1523.18	17205	17215	17210	5.67719	85.0557	57.3729	261.68	289.3
1523.24	1523.35	1523.29	17215	17225	17220	5.22194	74.9955	50.4552	228.447	216.9
1523.35	1523.47	1523.41	17225	17235.1	17230.1	7.73297	102.862	85.6142	251.676	236
1523.47	1523.59	1523.53	17235.1	17245	17240	7.66069	110.649	83.3179	309.99	379.4
1523.59	1523.73	1523.66	17245	17255	17250	5.35898	109.657	94.5453	300.986	330.9
1523.73	1523.86	1523.8	17255	17265	17260	6.77033	82.2896	73.2772	310.299	366
1523.86	1524	1523.93	17265	17275	17270	6.83064	78.4805	60.7066	266.688	261.7
1524	1524.13	1524.06	17275	17285	17280	6.21958	95.0226	78.7683	310.48	282.4
1524.13	1524.25	1524.19	17285	17295	17290	5.35528	73.881	58.5981	303.937	167.6
1524.25	1524.38	1524.32	17295	17305	17300	5.50767	96.3844	75.321	344.269	287.8
1524.38	1524.51	1524.45	17305	17315	17310	6.19137	98.0158	86.448	351.561	298.9
1524.51	1524.64	1524.58	17315	17325.1	17320	7.21491	148.006	112.855	437.548	390
1524.64	1524.79	1524.72	17325.1	17335	17330	5.2003	78.9552	80.369	264.043	219.8
1524.79	1524.93	1524.86	17335	17345	17340	5.4676	108.931	89.1891	359.822	345.5
1524.93	1525.08	1525.01	17345	17355	17350	4.88655	111.068	76.9184	318.182	302.1
1525.08	1525.21	1525.15	17355	17365	17360	4.61563	93.7249	82.5068	301.681	318.6
1525.21	1525.34	1525.28	17365	17375	17370	5.32377	76.2512	72.2565	375.013	259.1
1525.34	1525.47	1525.41	17375	17385	17380	6.2519	91.366	81.2458	394.34	289.2
1525.47	1525.6	1525.53	17385	17395	17390	4.28382	64.6711	64.9554	309.465	275.4
1525.6	1525.73	1525.66	17395	17405	17400	7.56566	82.7949	78.8848	433.042	342.3
1525.73	1525.85	1525.79	17405	17415	17410	5.7864	62.1563	46.0948	301.05	261.9
1525.85	1525.98	1525.92	17415	17425	17420	9.098	130.748	127.581	511.592	468.9
1525.98	1526.11	1526.05	17425	17435	17430	5.90326	86.0957	83.0646	385.916	520.3
1526.11	1526.24	1526.17	17435	17444.9	17440	7.72947	99.8024	101.516	433.949	502.2
1526.24	1526.36	1526.3	17444.9	17455	17450	9.28828	124.869	140.342	434.795	486.1
1526.36	1526.48	1526.42	17455	17465	17460	6.78408	114.991	105.585	331.086	333.3
1526.48	1526.6	1526.54	17465	17475	17470	6.80653	112.073	99.8615	327.049	274.3
1526.6	1526.72	1526.66	17475	17485	17480	7.14505	115.829	110.85	414.535	269.8
1526.72	1526.84	1526.78	17485	17495	17490	8.94099	133.063	129.84	472.011	504.1
1526.84	1526.96	1526.9	17495	17505	17500	8.32549	148.893	128.09	410.819	419.7
1526.96	1527.09	1527.02	17505	17515	17510	5.83116	106.464	79.3097	302.197	304.7
1527.09	1527.21	1527.15	17515	17525	17520	5.93266	157.633	106.57	342.891	188.4
1527.21	1527.34	1527.28	17525	17535.1	17530	7.78289	104.749	82.0754	309.024	200.3
1527.34	1527.47	1527.41	17535.1	17545	17540	8.58179	109.234	111.942	339.028	263.4
1527.47	1527.61	1527.54	17545	17555	17550	7.6831	141.854	139.127	366.715	351.5
1527.61	1527.75	1527.68	17555	17565	17560	6.75529	89.4241	86.9925	261.809	222
1527.75	1527.89	1527.82	17565	17575	17570	4.93932	96.0605	78.1716	236.629	240.5
1527.89	1528.02	1527.96	17575	17585	17580	6.35084	123.423	95.2651	270.684	452.5
1528.02	1528.16	1528.09	17585	17595	17590	7.26749	132.52	116.484	309.37	355.1
1528.16	1528.3	1528.23	17595	17605	17600	5.34973	82.9124	66.4603	205.84	158
1528.3	1528.44	1528.37	17605	17615	17610	4.37662	79.8221	75.93	191.579	235.5
1528.44	1528.58	1528.51	17615	17625	17620	4.51753	75.2101	67.1895	206.951	187.5
1528.58	1528.72	1528.65	17625	17635	17630	6.22646	88.7614	85.6993	162.303	215.1
1528.72	1528.87	1528.8	17635	17645	17640	3.47686	80.1033	61.3395	166.961	204
1528.87	1529.01	1528.94	17645	17654.8	17649.9	7.56368	145.082	130.565	315.905	313.4
1529.01	1529.13	1529.07	17654.8	17665	17659.9	6.08182	59.9348	62.6534	151.89	187.2
1529.13	1529.25	1529.19	17665	17675	17670	7.81868	65.6205	61.1492	207.19	240.8
1529.25	1529.36	1529.3	17675	17685	17680	10.5872	64.3072	55.1442	162.166	174.8
1529.36	1529.48	1529.42	17685	17695	17690	5.00468	108.433	89.8954	235.515	223.1
1529.48	1529.6	1529.54	17695	17705.1	17700	5.03755	109.378	102.464	259.488	264.4
1529.6	1529.74	1529.67	17705.1	17715	17710	4.80248	87.5007	77.4783	183.896	216.7
1529.74	1529.87	1529.8	17715	17725	17720	4.60457	98.2121	90.9642	209.204	181.4
1529.87	1530.01	1529.94	17725	17735	17730	4.26788	92.4953	92.3412	195.468	258.2
1530.01	1530.15	1530.08	17735	17745.1	17740.1	3.92764	81.9281	69.7921	178.084	191.3
1530.15	1530.29	1530.22	17745.1	17755	17750	3.94023	83.2353	99.4054	188.19	159
1530.29	1530.44	1530.37	17755	17765	17760	5.04721	79.871	88.8736	215.765	235
1530.44	1530.59	1530.52	17765	17775	17770	3.8365	71.2032	83.7527	179.044	167.7
1530.59	1530.73	1530.66	17775	17785	17780	4.54506	80.1561	108.162	191.424	204.3
1530.73	1530.87	1530.8	17785	17795	17790	2.9825	71.0588	73.4096	176.938	182.3
1530.87	1531.01	1530.94	17795	17805	17800	4.49773	109.006	171.31	248.271	332.8
1531.01	1531.14	1531.08	17805	17815	17810	4.27551	86.7287	97.9359	185.609	179.1
1531.14	1531.28	1531.21	17815	17825	17820	5.21667	112.578	137.498	227.513	266.8
1531.28	1531.41	1531.35	17825	17835	17830	3.41445	61.7423	98.5953	160.261	214.9
1531.41	1531.55	1531.48	17835	17845	17840	3.01269	63.3414	74.1485	128.477	135.3
1531.55	1531.68	1531.62	17845	17855	17850	4.33887	80.3481	100.284	161.39	191.6
1531.68	1531.82	1531.75	17855	17865	17860	3.7732	69.8348	112.935	165.783	244.9
1531.82	1531.95	1531.88	17865	17875	17870	2.65782	70.6266	49.5809	302.901	160.8
1531.95	1532.09	1532.02	17875	17885	17880	2.67733	80.7149	64.234	272.565	212
1532.09	1532.22	1532.15	17885	17895	17890	4.27156	157.517	88.987	327.1	395.2
1532.22	1532.35	1532.29	17895	17905	17900	5.21059	145.534	99.2623	357.405	306.6
1532.35	1532.48	1532.42	17905	17915	17910	3.10325	77.6392	41.3786	238.689	232.4
1532.48	1532.61	1532.55	17915	17925	17920	5.52927	123.669	106.227	327.082	459.4
1532.61	1532.74	1532.68	17925	17935	17930	4.5489	102.625	77.0749	248.516	259
1532.74	1532.88	1532.81	17935	17945	17940	6.89338	124.768	133.346	330.324	415.6
1532.88	1533	1532.94	17945	17955	17950	5.42228	85.3047	70.0833	280.978	309.2
1533	1533.13	1533.07	17955	17965	17960	5.75655	132.737	108.332	275.526	360.2
1533.13	1533.26	1533.2	17965	17975	17970	4.76042	154.74	104.545	304.933	412.7
1533.26	1533.39	1533.32	17975	17984.9	17980	8.6777	113.896	105.668	299.397	418
1533.39	1533.51	1533.45	17984.9	17995	17990	6.08146	99.491	100.954	299.032	262.4
1533.51	1533.63	1533.57	17995	18005	18000	5.12038	138.38	103.888	299.171	412.9
1533.63	1533.75	1533.69	18005	18015	18010	4.76161	134.453	107.049	325.391	317.4
1533.75	1533.87	1533.81	18015	18025	18020	4.63493	120.415	101.386	267.463	326.4
1533.87	1533.99	1533.93	18025	18035.1	18030	4.71706	85.7942	78.4263	209.488	276.8
1533.99	1534.12	1534.06	18035.1	18045	18040	4.6905	82.3561	84.4238	230.161	261.5
1534.12	1534.25	1534.19	18045	18055	18050	6.26245	115.321	137.981	270.447	287.8
1534.25	1534.38	1534.32	18055	18065	18060	5.80632	141.013	120.556	309.299	334.8
1534.38	1534.52	1534.45	18065	18075.2	18070.1	4.93529	130.472	126.224	300.095	264.1
1534.52	1534.66	1534.59	18075.2	18085	18080.1	5.55915	118.597	140.091	351.631	414.1
1534.66	1534.81	1534.74	18085	18095	18090	4.66593	90.3357	89.402	281.153	281.8
1534.81	1534.96	1534.89	18095	18105	18100	4.52827	89.0732	97.0017	238.622	187
1534.96	1535.11	1535.03	18105	18115	18110	4.93969	96.6174	116.822	269.627	285
1535.11	1535.25	1535.18	18115	18125	18120	4.28799	97.6797	103.882	226.807	310.4
1535.25	1535.39	1535.32	18125	18135	18130	9.23797	143.714	149.543	388.847	494.4
1535.39	1535.53	1535.46	18135	18145	18140	4.828	103.553	127.753	244.391	420.1
1535.53	1535.67	1535.6	18145	18155	18150	4.35103	73.5817	111.521	211.936	273.7
1535.67	1535.81	1535.74	18155	18165	18160	4.236	87.211	101.46	228.312	317.8
1535.81	1535.95	1535.88	18165	18175	18170	5.50297	143.275	166.122	305.417	407.8
1535.95	1536.09	1536.02	18175	18185	18180	4.01785	84.5575	133.035	205.863	201.1
1536.09	1536.22	1536.16	18185	18195	18190	3.98414	98.9232	110.805	225.954	333.8
1536.22	1536.35	1536.29	18195	18205	18200	6.66155	83.2336	96.8858	208.482	184.7
1536.35	1536.47	1536.41	18205	18215	18210	3.79397	66.973	68.5915	178.222	174.9
1536.47	1536.6	1536.54	18215	18225	18220	4.8019	102.696	114.586	220.73	281.5
1536.6	1536.73	1536.67	18225	18235.2	18230.1	3.49549	84.9701	77.7301	206.363	171
1536.73	1536.87	1536.8	18235.2	18245	18240.1	4.00729	82.9557	91.0966	213.312	246.7
1536.87	1537.02	1536.95	18245	18255	18250	4.58575	74.6278	71.4483	182.838	186.6
1537.02	1537.16	1537.09	18255	18265	18260	4.01385	82.8861	88.5634	236.398	281.9
1537.16	1537.3	1537.23	18265	18275	18270	4.20411	88.7116	80.8789	213.12	178.7
1537.3	1537.43	1537.37	18275	18285	18280	3.52862	69.5242	78.8421	231.549	195.1
1537.43	1537.56	1537.49	18285	18295	18290	4.9273	81.7773	70.8808	271.004	203
1537.56	1537.68	1537.62	18295	18305	18300	3.26014	65.4328	55.3839	196.01	278.6
1537.68	1537.81	1537.75	18305	18314.8	18309.9	5.87315	132.564	99.8827	311.812	303.6
1537.81	1537.93	1537.87	18314.8	18325	18319.9	4.36807	109.781	87.7539	233.447	354.2
1537.93	1538.04	1537.98	18325	18335	18330	3.73153	76.2564	57.5615	183.904	154.7
1538.04	1538.15	1538.1	18335	18345	18340	5.55726	106.986	108.742	246.551	311.6
1538.15	1538.27	1538.21	18345	18355	18350	5.18239	104.233	83.2864	251.921	210.8
1538.27	1538.39	1538.33	18355	18365.1	18360	1.9872	73.4287	76.7747	196.637	278.3
1538.39	1538.51	1538.45	18365.1	18375	18370	7.70371	139.956	137.11	266.934	213.1
1538.51	1538.64	1538.57	18375	18385	18380	4.95978	133.647	108.746	268.215	437.3
1538.64	1538.76	1538.7	18385	18395	18390	4.66902	164.451	117.436	296.476	444.9
1538.76	1538.89	1538.83	18395	18405.1	18400.1	3.63666	90.4434	63.0265	196.774	154
1538.89	1539.02	1538.95	18405.1	18415	18410	5.99077	97.1243	100.316	313.105	500.3
1539.02	1539.15	1539.08	18415	18425	18420	4.79352	110.095	82.5772	277.075	496.8
1539.15	1539.28	1539.21	18425	18435	18430	3.91075	78.2785	60.2237	187.569	181
1539.28	1539.41	1539.35	18435	18445	18440	6.33094	145.751	136.672	382.875	256.9
1539.41	1539.54	1539.48	18445	18455	18450	3.64933	79.6886	57.793	246.858	309.9
1539.54	1539.67	1539.61	18455	18465	18460	5.02145	103.832	87.5646	231.774	380.8
1539.67	1539.8	1539.74	18465	18475	18470	4.03262	97.2327	82.1998	207.599	211.5
1539.8	1539.93	1539.87	18475	18485	18480	3.37273	94.5261	65.0524	192.35	235.9
1539.93	1540.06	1540	18485	18495	18490	3.88776	83.0686	75.8436	190.994	244.2
1540.06	1540.19	1540.13	18495	18505	18500	3.71763	108.806	74.9378	216.499	333
1540.19	1540.31	1540.25	18505	18515	18510	6.42529	142.816	115.598	363.939	501.2
1540.31	1540.44	1540.37	18515	18525	18520	4.17591	130.008	85.449	243.266	327.1
1540.44	1540.57	1540.5	18525	18535.1	18530	4.13576	114.082	102.559	234.799	374.6
1540.57	1540.7	1540.63	18535.1	18545	18540	5.59015	93.513	75.2178	196.175	357.3
1540.7	1540.84	1540.77	18545	18555	18550	4.90257	102.461	83.3784	170.128	268.6
1540.84	1540.98	1540.91	18555	18565	18560	4.2133	100.654	75.0517	168.536	262.5
1540.98	1541.11	1541.04	18565	18574.9	18570	4.31036	96.155	92.4561	167.309	272.5
1541.11	1541.24	1541.18	18574.9	18585	18580	4.47335	102.448	113.619	204.274	273.9
1541.24	1541.38	1541.31	18585	18595	18590	3.76806	80.5837	63.2411	153.279	183.8
1541.38	1541.51	1541.44	18595	18605	18600	5.15199	98.2656	87.7622	191.625	259.8
1541.51	1541.64	1541.57	18605	18615	18610	6.41285	84.0456	60.7559	259.943	185
1541.64	1541.77	1541.7	18615	18625	18620	15.2259	90.3487	80.9981	192.974	247.3
1541.77	1541.9	1541.84	18625	18635	18630	7.08867	103.631	108.44	170.001	268.1
1541.9	1542.04	1541.97	18635	18645	18640	10.9169	87.1954	69.7572	167.888	193.2
1542.04	1542.17	1542.11	18645	18655	18650	4.1232	105.123	77.0242	177.277	266.9
1542.17	1542.31	1542.24	18655	18665	18660	4.84729	102.343	82.9543	196.488	345.4
1542.31	1542.44	1542.37	18665	18675	18670	3.57937	85.1886	69.8905	168.34	229.8
1542.44	1542.58	1542.51	18675	18685	18680	5.48666	76.2052	63.7157	227.832	245
1542.58	1542.71	1542.64	18685	18695	18690	4.79658	113.035	98.6853	215.353	291.5
1542.71	1542.84	1542.78	18695	18705	18700	6.39932	147.638	127.642	268.279	399.7
1542.84	1542.98	1542.91	18705	18715	18710	5.57017	76.0346	65.4528	155.383	139.2
1542.98	1543.11	1543.05	18715	18725	18720	5.11786	87.4742	83.3507	203.686	320.8
1543.11	1543.25	1543.18	18725	18735	18730	4.23574	68.9717	65.2449	167.66	292.6
1543.25	1543.38	1543.32	18735	18745	18740	4.56406	81.3562	64.9372	171.456	155.2
1543.38	1543.53	1543.46	18745	18755	18750	6.2428	106.431	83.6087	240.743	248.9
1543.53	1543.67	1543.6	18755	18765	18760	4.73516	75.9027	58.2644	180.455	258.35
1543.67	1543.81	1543.74	18765	18775	18770	3.94765	81.5611	70.1763	194.734	306.8
1543.81	1543.95	1543.88	18775	18785	18780	4.48234	79.4832	67.3523	195.676	197
1543.95	1544.08	1544.01	18785	18795	18790	4.70467	87.84	86.5404	159.574	232.8
1544.08	1544.22	1544.15	18795	18805	18800	3.96169	88.3913	91.3046	180.267	302.7
1544.22	1544.36	1544.29	18805	18815	18810	4.37928	83.0138	65.4725	184.125	237.2
1544.36	1544.49	1544.42	18815	18825	18820	5.73424	87.3288	81.542	220.444	291.9
1544.49	1544.62	1544.55	18825	18835	18830	5.69014	89.1443	81.9589	235.102	218.1
1544.62	1544.75	1544.68	18835	18845	18840	3.19335	84.2723	112.79	153.41	159.4
1544.75	1544.87	1544.81	18845	18855	18850	4.77969	89.472	109.55	275.423	265.5
1544.87	1545	1544.94	18855	18865	18860	2.87949	93.0543	98.0848	269.722	351.4
1545	1545.13	1545.07	18865	18875	18870	4.77805	122.697	83.5848	213.355	354.6
1545.13	1545.26	1545.19	18875	18885	18880	3.06759	104.306	87.1987	218.515	231.5
1545.26	1545.38	1545.32	18885	18895	18890	4.75041	83.0276	78.6936	230.287	283.7
1545.38	1545.51	1545.45	18895	18905	18900	5.17103	105.612	105.175	233.4	375.5
1545.51	1545.64	1545.58	18905	18915	18910	4.23366	86.3479	74.7537	202.299	287.2
1545.64	1545.77	1545.7	18915	18925	18920	3.61795	129.583	139.473	273.573	284.9
1545.77	1545.9	1545.83	18925	18935	18930	3.1921	82.5784	72.0259	173.311	293.2
1545.9	1546.02	1545.96	18935	18944.9	18940	4.05207	92.0733	89.2113	200.251	287.8
1546.02	1546.15	1546.09	18944.9	18955	18950	4.38415	74.7067	57.8242	181.904	322.1
1546.15	1546.27	1546.21	18955	18965	18960	4.96316	107.514	97.7025	219.524	388.9
1546.27	1546.39	1546.33	18965	18975	18970	4.09246	81.2244	75.2477	197.88	200
1546.39	1546.51	1546.45	18975	18985	18980	3.77734	61.8274	41.0993	134.303	158.4
1546.51	1546.64	1546.58	18985	18995	18990	4.83743	80.3915	72.2903	218.367	350.9
1546.64	1546.77	1546.7	18995	19005	19000	4.95646	107.161	103.509	212.234	256.9
1546.77	1546.9	1546.84	19005	19015	19010	7.57864	111.478	127.56	309.166	314.6
1546.9	1547.03	1546.97	19015	19025	19020	4.7119	96.5531	98.592	248.122	310
1547.03	1547.16	1547.1	19025	19035	19030	3.40671	100.257	89.5257	246.111	342.6
1547.16	1547.29	1547.23	19035	19045	19040	1.7179	62.2257	56.5455	167.609	233
1547.29	1547.42	1547.36	19045	19055	19050	9.74288	102.072	104.901	256.656	294.8
1547.42	1547.56	1547.49	19055	19065	19060	4.33184	91.4754	80.7983	227.221	262.4
1547.56	1547.69	1547.62	19065	19075	19070	4.62382	116.687	97.5986	255.805	305.4
1547.69	1547.81	1547.75	19075	19085	19080	6.8221	115.479	83.1436	299.516	193.4
1547.81	1547.94	1547.88	19085	19095	19090	3.38098	75.2989	70.6075	217.351	241.1
1547.94	1548.06	1548	19095	19105	19100	3.44796	80.6506	69.6591	189.583	202.3
1548.06	1548.19	1548.13	19105	19115	19110	5.07732	115.696	96.6449	277.503	431.8
1548.19	1548.32	1548.25	19115	19125	19120	4.90872	74.9383	64.505	211.649	188.3
1548.32	1548.45	1548.38	19125	19135	19130	4.78012	81.2613	80.5858	153.473	205
1548.45	1548.59	1548.52	19135	19145	19140	3.36396	73.0871	59.0426	156.19	158.3
1548.59	1548.72	1548.65	19145	19155	19150	2.94012	78.3476	66.6413	158.343	141.8
1548.72	1548.85	1548.78	19155	19165	19160	4.23289	80.7126	67.7779	194.631	227.1
1548.85	1548.97	1548.91	19165	19175	19170	1.97135	84.4568	79.3092	189.367	197.1
1548.97	1549.1	1549.04	19175	19185	19180	1.61609	76.0886	62.931	190.648	162.8
1549.1	1549.22	1549.16	19185	19195	19190	2.14834	81.9568	73.4688	233.056	334.3
1549.22	1549.35	1549.29	19195	19205	19200	3.60733	104.631	91.8587	239.956	169.6
1549.35	1549.47	1549.41	19205	19215	19210	4.2895	87.5016	97.7311	210.331	439.6
1549.47	1549.59	1549.53	19215	19225	19220	2.85523	80.1839	78.5027	191.157	232.5
1549.59	1549.72	1549.66	19225	19235	19230	3.70394	84.0236	75.2878	200.724	218.6
1549.72	1549.84	1549.78	19235	19245	19240	4.03903	92.3291	76.7093	260.54	234.1
1549.84	1549.97	1549.9	19245	19255	19250	4.75971	82.0827	64.4826	221.352	218.9
1549.97	1550.1	1550.03	19255	19265	19260	4.06444	84.0141	55.1001	224.066	255.6
1550.1	1550.23	1550.16	19265	19275	19270	5.53587	106.373	91.8875	289.086	465.2
1550.23	1550.36	1550.29	19275	19285	19280	4.38039	75.4011	78.8409	233.314	263.9
1550.36	1550.49	1550.42	19285	19294.9	19289.9	4.45218	101.314	74.5475	383.086	526.6
1550.49	1550.61	1550.55	19294.9	19305	19299.9	3.32748	84.6461	70.0751	168.805	266.9
1550.61	1550.73	1550.67	19305	19315	19310	3.71164	97.4376	94.6529	223.95	254.2
1550.73	1550.85	1550.79	19315	19325	19320	3.93548	81.1846	69.0139	221.772	276.1
1550.85	1550.98	1550.92	19325	19335.1	19330.1	1.81677	69.0597	60.5969	167.229	162.5
1550.98	1551.11	1551.04	19335.1	19345	19340.1	2.86182	88.5634	77.6176	199.086	235.9
1551.11	1551.25	1551.18	19345	19355	19350	4.08214	85.0653	89.0006	192.115	193.5
1551.25	1551.38	1551.32	19355	19365	19360	4.32396	78.1649	94.9196	235.82	264.1
1551.38	1551.52	1551.45	19365	19374.9	19370	4.28319	78.4039	95.1797	248.304	252.5
1551.52	1551.65	1551.59	19374.9	19385	19380	4.34585	69.4121	74.9988	169.452	241.4
1551.65	1551.79	1551.72	19385	19395	19390	3.3827	75.3257	62.1983	153.276	150.6
1551.79	1551.92	1551.85	19395	19405	19400	3.14495	80.1392	65.5413	145.432	194.1
1551.92	1552.05	1551.98	19405	19415	19410	3.51184	83.416	65.1721	145.519	203.2
1552.05	1552.18	1552.11	19415	19425	19420	5.09771	129.255	104.618	210.388	225.5
1552.18	1552.31	1552.25	19425	19435	19430	NaN	NaN	NaN	NaN	144
1552.31	1552.45	1552.38	19435	19445	19440	NaN	NaN	NaN	NaN	257.2
1552.45	1552.58	1552.52	19445	19455	19450	NaN	NaN	NaN	NaN	281.1
1552.58	1552.72	1552.65	19455	19465	19460	NaN	NaN	NaN	NaN	254.1
1552.72	1552.85	1552.78	19465	19475	19470	4.95429	80.599	74.7532	151.882	168.7
1552.85	1552.98	1552.91	19475	19485	19480	2.76231	75.1767	70.6983	145.756	196.1
1552.98	1553.11	1553.04	19485	19495	19490	3.55392	85.7866	79.3169	185.209	209.3
1553.11	1553.25	1553.18	19495	19505.1	19500	2.98498	73.3293	59.4478	185.884	177.9
1553.25	1553.39	1553.32	19505.1	19515	19510	3.89187	102.256	77.2913	219.256	268.1
1553.39	1553.54	1553.47	19515	19525	19520	6.30068	97.788	72.1259	284.168	228.8
1553.54	1553.69	1553.62	19525	19534.9	19530	3.68193	83.7101	67.4435	231.72	215.4
1553.69	1553.82	1553.76	19534.9	19545	19540	8.3924	146.408	100.429	389.028	465.1
1553.82	1553.95	1553.88	19545	19555	19550	4.21362	92.5312	82.698	212.824	445.188
1553.95	1554.07	1554.01	19555	19565	19560	1.37524	66.4732	47.7929	139.803	419.992
1554.07	1554.19	1554.13	19565	19575	19570	1.97925	96.3556	82.7697	212.001	394.797
1554.19	1554.31	1554.25	19575	19585	19580	1.92959	127.339	85.3497	246.391	369.498
1554.31	1554.43	1554.37	19585	19595	19590	2.05023	80.5057	71.25	211.104	344.199
1554.43	1554.56	1554.5	19595	19605	19600	1.82008	65.3838	51.2357	171.531	319.004
1554.56	1554.68	1554.62	19605	19615	19610	1.6897	65.8257	53.7809	181.699	293.809
1554.68	1554.8	1554.74	19615	19625	19620	2.94865	93.0098	69.3341	184.28	268.613
1554.8	1554.92	1554.86	19625	19635	19630	5.57507	105.571	99.3183	311.902	243.314
1554.92	1555.05	1554.98	19635	19645	19640	3.80405	92.0022	69.8045	169.018	218.016
1555.05	1555.17	1555.11	19645	19655	19650	2.78553	81.7328	92.1573	160.48	190.6
1555.17	1555.29	1555.23	19655	19665	19660	2.22591	81.2263	80.8342	158.989	190.6
1555.29	1555.41	1555.35	19665	19675	19670	2.97492	77.123	65.4503	171.07	404
1555.41	1555.53	1555.47	19675	19685	19680	1.62391	67.3632	62.6127	128.669	404
1555.53	1555.65	1555.59	19685	19695	19690	2.1602	82.9918	58.3628	177.957	199.3
1555.65	1555.76	1555.7	19695	19705	19700	3.73684	70.5857	62.3078	197.552	199.3
1555.76	1555.88	1555.82	19705	19715	19710	4.56299	92.1872	88.3758	273.025	272.72
1555.88	1556	1555.94	19715	19725	19720	8.23696	102.895	90.3599	332.471	348.6
1556	1556.13	1556.07	19725	19735	19730	4.88632	119.492	132.428	170.29	292
1556.13	1556.26	1556.2	19735	19745	19740	3.03995	87.5814	78.6707	174.478	210.1
1556.26	1556.39	1556.33	19745	19755	19750	2.07775	76.0136	67.2407	181.58	173.7
1556.39	1556.53	1556.46	19755	19765	19760	4.05094	87.2015	84.8869	222.503	283.3
1556.53	1556.65	1556.59	19765	19775	19770	5.62023	104.751	125.197	273.759	303.8
1556.65	1556.78	1556.72	19775	19785	19780	4.41785	92.3918	85.0042	279.685	273.5
1556.78	1556.91	1556.85	19785	19795	19790	4.4311	91.436	104.35	257.32	337.6
1556.91	1557.04	1556.97	19795	19805.1	19800	5.47411	90.5172	107.803	270.227	248.3
1557.04	1557.17	1557.1	19805.1	19815	19810	3.66253	79.9394	81.9313	225.007	251.6
1557.17	1557.3	1557.24	19815	19825	19820	5.51945	90.3511	81.111	233.592	225.4
1557.3	1557.44	1557.37	19825	19835	19830	4.25166	71.9355	59.363	219.73	259.7
1557.44	1557.57	1557.51	19835	19845	19840	6.50829	96.4028	90.385	404.197	414.3
1557.57	1557.7	1557.64	19845	19855	19850	4.53276	95.1423	96.1243	280.612	261.9
1557.7	1557.84	1557.77	19855	19865	19860	3.32464	72.4556	54.0138	231.637	199.8
1557.84	1557.97	1557.9	19865	19875	19870	3.52342	70.5106	62.6848	216.826	217.7
1557.97	1558.1	1558.03	19875	19885	19880	3.44627	68.103	48.8843	182.176	138.2
1558.1	1558.23	1558.16	19885	19895	19890	4.85799	91.33	74.3154	239.967	218.6
1558.23	1558.36	1558.29	19895	19905	19900	3.85284	75.1366	64.4141	143.418	208.3
1558.36	1558.49	1558.43	19905	19915	19910	6.95658	93.8072	94.8479	254.839	354.5
1558.49	1558.62	1558.56	19915	19925	19920	4.07957	87.9586	81.8578	206.024	234.4
1558.62	1558.75	1558.68	19925	19934.9	19930	3.34848	85.9438	76.0869	205.991	191.5
1558.75	1558.86	1558.81	19934.9	19945	19940	3.70656	91.5813	64.0354	239.255	234.5
1558.86	1558.98	1558.92	19945	19955	19950	3.38822	69.3055	56.0502	187.431	195.9
1558.98	1559.1	1559.04	19955	19965	19960	6.90003	107.372	112.104	280.157	310.5
1559.1	1559.22	1559.16	19965	19975.1	19970.1	3.57582	94.237	104.961	224.844	211.2
1559.22	1559.35	1559.28	19975.1	19985	19980.1	3.20039	68.0572	56.5167	172.121	166.4
1559.35	1559.48	1559.42	19985	19995	19990	4.11512	95.1899	77.6115	243.088	152
1559.48	1559.62	1559.55	19995	20005	20000	3.45683	98.1501	104.668	264.482	316.5
1559.62	1559.76	1559.69	20005	20014.9	20009.9	3.29838	101.221	100.249	215.193	244.3
1559.76	1559.88	1559.82	20014.9	20025	20019.9	3.4892	83.466	70.7597	224.211	210.3
1559.88	1560	1559.94	20025	20035	20030	3.78987	111.17	95.2863	236.348	248.4
1560	1560.12	1560.06	20035	20045	20040	4.89184	133.256	119.848	307.365	289.6
1560.12	1560.24	1560.18	20045	20055	20050	2.9782	94.1079	89.1821	263.093	271.6
1560.24	1560.37	1560.3	20055	20065.1	20060.1	4.57792	89.4679	74.557	269.097	256.6
1560.37	1560.49	1560.43	20065.1	20075	20070.1	5.98098	84.9428	80.701	210.255	247
1560.49	1560.62	1560.56	20075	20085	20080	4.63753	84.9051	78.821	260.231	259.5
1560.62	1560.76	1560.69	20085	20095	20090	3.7577	109.205	72.6316	219.19	256.9
1560.76	1560.89	1560.82	20095	20105	20100	4.76915	88.0839	70.2848	237.952	173.7
1560.89	1561.02	1560.95	20105	20115	20110	3.99785	87.5214	66.6991	268.069	261.2
1561.02	1561.15	1561.08	20115	20125	20120	4.52687	86.2299	66.0331	237.491	240
1561.15	1561.28	1561.21	20125	20135	20130	7.40492	107.772	86.7935	368.619	348.7
1561.28	1561.41	1561.35	20135	20145	20140	7.17645	87.0613	77.1389	309.644	484.4
1561.41	1561.55	1561.48	20145	20155	20150	4.76328	70.8772	57.0562	202.355	182.8
1561.55	1561.68	1561.62	20155	20165	20160	5.5408	117.07	102.132	372.763	245
1561.68	1561.82	1561.75	20165	20175	20170	3.58207	96.8642	97.7785	230.652	193.1
1561.82	1561.96	1561.89	20175	20185	20180	5.11774	98.3704	73.3026	242.474	202.5
1561.96	1562.1	1562.03	20185	20195	20190	3.26494	87.5913	100.313	175.408	179.7
1562.1	1562.23	1562.17	20195	20205	20200	2.50861	89.834	70.3215	204.3	162.1
1562.23	1562.37	1562.3	20205	20215	20210	3.86705	95.578	81.4223	195.822	207.9
1562.37	1562.51	1562.44	20215	20225	20220	3.59564	91.8978	93.0813	184.507	231.3
1562.51	1562.65	1562.58	20225	20235	20230	5.85865	98.013	85.2867	237.928	238.8
1562.65	1562.79	1562.72	20235	20245	20240	3.32865	97.8577	95.5735	217.225	344.9
1562.79	1562.93	1562.86	20245	20255	20250	3.8405	97.6197	85.9852	189.877	238
1562.93	1563.07	1563	20255	20264.9	20259.9	3.3434	66.7677	55.9348	138.172	140.3
1563.07	1563.2	1563.13	20264.9	20275	20269.9	3.70262	88.3161	83.7205	204.301	183.6
1563.2	1563.32	1563.26	20275	20285	20280	4.42667	74.3977	67.3586	176.713	155.4
1563.32	1563.44	1563.38	20285	20295	20290	4.70925	64.597	46.2146	159.519	156.8
1563.44	1563.56	1563.5	20295	20305	20300	6.24453	107.997	81.0293	239.192	248.8
1563.56	1563.69	1563.63	20305	20315	20310	3.69056	96.4945	74.7963	244.394	246.5
1563.69	1563.81	1563.75	20315	20325	20320	2.52543	90.5849	71.9556	195.752	204
1563.81	1563.93	1563.87	20325	20335	20330	1.8748	77.4561	65.0037	173.14	169.9
1563.93	1564.05	1563.99	20335	20345	20340	3.04741	83.6466	77.407	181.559	182.7
1564.05	1564.17	1564.11	20345	20355	20350	2.31251	76.1859	79.3237	176.591	220.8
1564.17	1564.3	1564.24	20355	20365	20360	2.6183	108.548	102.262	235.243	174.4
1564.3	1564.42	1564.36	20365	20375	20370	1.84062	69.4333	66.5008	164.804	142.9
1564.42	1564.54	1564.48	20375	20385	20380	3.6632	83.9653	74.8915	262.004	256.9
1564.54	1564.65	1564.59	20385	20395	20390	4.29536	100.674	101.801	285.599	253.4
1564.65	1564.78	1564.72	20395	20405.1	20400	3.4465	94.3321	79.0385	253.722	179.7
1564.78	1564.9	1564.84	20405.1	20415	20410	4.39946	90.4947	116.359	282.582	390.6
1564.9	1565.03	1564.97	20415	20425	20420	6.76587	101.213	103.65	280.419	343.7
1565.03	1565.16	1565.1	20425	20435	20430	4.14094	98.7453	93.8351	287.511	261.9
1565.16	1565.29	1565.22	20435	20445	20440	5.50927	105.736	99.6688	287.527	315.2
1565.29	1565.42	1565.35	20445	20455	20450	5.16655	96.3022	75.4736	354.059	293.8
1565.42	1565.54	1565.48	20455	20465	20460	4.69548	122.306	103.913	337.754	282.7
1565.54	1565.67	1565.61	20465	20475	20470	6.95463	98.1042	96.9629	277.016	309.6
1565.67	1565.8	1565.73	20475	20485	20480	5.41327	97.5548	94.0239	296.987	384.9
1565.8	1565.93	1565.86	20485	20495	20490	4.23577	106.829	99.2346	248.914	301
1565.93	1566.06	1566	20495	20505	20500	5.04712	106.385	77.4726	231.084	239.6
1566.06	1566.2	1566.13	20505	20515	20510	5.10389	106.249	89.782	259.176	242.3
1566.2	1566.33	1566.27	20515	20525	20520	4.59859	84.2056	76.2621	223.393	217.1
1566.33	1566.47	1566.4	20525	20535	20530	4.04026	87.7589	73.1443	233.421	336.9
1566.47	1566.6	1566.53	20535	20545	20540	4.3598	103.309	80.0512	256.005	256.8
1566.6	1566.74	1566.67	20545	20555	20550	4.63725	126.733	127.748	287.674	309.2
1566.74	1566.87	1566.8	20555	20565	20560	4.57538	98.3156	81.5977	277.189	327.4
1566.87	1567	1566.94	20565	20575	20570	6.23063	102.035	82.7899	282.38	330.1
1567	1567.13	1567.07	20575	20585	20580	5.93523	116.78	104.299	196.714	274.9
1567.13	1567.26	1567.19	20585	20595	20590	4.72913	104.05	92.6624	208.212	300.3
1567.26	1567.38	1567.32	20595	20605	20600	11.4297	120.549	96.8229	279.185	258.7
1567.38	1567.51	1567.45	20605	20614.9	20609.9	4.77227	117.455	108.822	249.429	298.7
1567.51	1567.63	1567.57	20614.9	20625	20619.9	3.57261	78.325	65.934	178.677	295.3
1567.63	1567.75	1567.69	20625	20635	20630	3.62141	79.2143	68.6727	209.243	230.4
1567.75	1567.87	1567.81	20635	20645	20640	5.21543	90.0599	77.0805	221.362	167.9
1567.87	1567.99	1567.93	20645	20655	20650	3.71881	86.9216	80.034	204.248	186.2
1567.99	1568.11	1568.05	20655	20665	20660	2.75886	76.8059	102.504	164.738	232.7
1568.11	1568.24	1568.18	20665	20675	20670	5.22398	84.852	62.23	187.292	170.5
1568.24	1568.36	1568.3	20675	20685	20680	3.69267	84.998	79.2879	177.808	209
1568.36	1568.49	1568.42	20685	20695	20690	2.90873	73.9833	61.5263	164.128	184.1
1568.49	1568.61	1568.55	20695	20705	20700	5.09433	76.8487	69.4599	227.957	135.5
1568.61	1568.74	1568.68	20705	20715	20710	2.31477	64.0234	62.4169	159.76	155.3
1568.74	1568.88	1568.81	20715	20725	20720	2.8891	61.5142	48.5435	153.25	127.3
1568.88	1569.01	1568.94	20725	20735	20730	4.25889	83.0819	72.5995	211.537	200.3
1569.01	1569.13	1569.07	20735	20744.9	20739.9	4.38687	106.229	88.6476	226.682	271.5
1569.13	1569.26	1569.19	20744.9	20755	20749.9	4.46528	79.1382	65.2349	264.361	184.2
1569.26	1569.37	1569.31	20755	20765	20760	4.0682	79.0887	49.3929	268.808	202.4
1569.37	1569.49	1569.43	20765	20775	20770	2.9104	66.0858	63.1249	239.278	172
1569.49	1569.61	1569.55	20775	20785	20780	3.39009	99.1135	102.265	261.338	255.5
1569.61	1569.72	1569.66	20785	20795	20790	5.44963	106.357	125.104	296.94	289.2
1569.72	1569.84	1569.78	20795	20805	20800	4.50919	89.6306	80.2675	251.599	318.8
1569.84	1569.96	1569.9	20805	20815	20810	5.35373	85.3733	84.9957	278.325	314.3
1569.96	1570.07	1570.02	20815	20825	20820	4.4502	89.286	86.1795	232.106	192.2
1570.07	1570.19	1570.13	20825	20835	20830	8.17759	158.042	130.397	436.679	393.8
1570.19	1570.31	1570.25	20835	20845	20840	4.33829	90.855	114.025	234.829	324.8
1570.31	1570.42	1570.36	20845	20855	20850	6.4884	114.375	124.507	246.365	323.8
1570.42	1570.54	1570.48	20855	20865	20860	4.52677	101.656	102.637	270.599	409.1
1570.54	1570.65	1570.59	20865	20875	20870	4.1599	90.38	83.077	263.437	315.1
1570.65	1570.77	1570.71	20875	20885	20880	3.98233	134.015	106.177	285.292	363.7
1570.77	1570.88	1570.82	20885	20895	20890	3.21493	107.707	83.0774	215.818	305.2
1570.88	1570.99	1570.94	20895	20905	20900	4.89003	105.6	82.6718	242.67	265.6
1570.99	1571.11	1571.05	20905	20915	20910	5.84128	96.7765	84.3709	321.581	298.1
1571.11	1571.22	1571.17	20915	20925	20920	4.62618	65.9089	51.5846	217.112	229.1
1571.22	1571.34	1571.28	20925	20935	20930	5.22655	104.159	107.565	322.474	342.1
1571.34	1571.45	1571.39	20935	20945	20940	4.64925	95.4495	110.442	296.878	269.4
1571.45	1571.56	1571.51	20945	20955	20950	7.33685	91.4454	105.404	310.914	193.2
1571.56	1571.68	1571.62	20955	20965	20960	7.28372	98.2283	90.695	341.794	362.5
1571.68	1571.79	1571.73	20965	20975	20970	5.26054	91.8629	85.1541	306.356	447.9
1571.79	1571.9	1571.84	20975	20984.9	20979.9	4.04697	100.665	75.3895	260.514	390.9
1571.9	1572.01	1571.95	20984.9	20995	20989.9	4.90346	105.125	97.1545	270.882	251.7
1572.01	1572.11	1572.06	20995	21005	21000	4.91162	85.4354	94.914	240.859	265.6
1572.11	1572.22	1572.16	21005	21015	21010	5.14344	80.9464	77.994	261.398	269
1572.22	1572.32	1572.27	21015	21025	21020	5.45135	85.7274	77.5312	333.285	349.8
1572.32	1572.43	1572.38	21025	21035	21030	5.66229	95.9565	84.5697	277.104	282.3
1572.43	1572.54	1572.48	21035	21045	21040	6.31312	125.333	110.921	341.822	273.6
1572.54	1572.65	1572.59	21045	21055	21050	4.33212	95.2791	95.4725	283.942	170.3
1572.65	1572.76	1572.7	21055	21065	21060	4.86201	97.0869	76.7072	279.593	177.4
1572.76	1572.87	1572.81	21065	21075	21070	4.86596	115.697	104.275	296.21	239.5
1572.87	1572.98	1572.92	21075	21085	21080	4.57948	93.6681	76.862	305.393	277.6
1572.98	1573.09	1573.03	21085	21095	21090	4.90178	107.062	103.558	293.379	259.8
1573.09	1573.2	1573.15	21095	21105	21100	3.73396	102.629	98.127	259.735	259.5
1573.2	1573.31	1573.26	21105	21115	21110	5.41035	83.5149	77.3889	230.002	159.1
1573.31	1573.43	1573.37	21115	21125	21120	5.58744	87.02	83.9801	276.299	195.2
1573.43	1573.54	1573.48	21125	21135	21130	6.57585	124.286	111.112	342.621	383.3
1573.54	1573.65	1573.6	21135	21145	21140	5.04159	101.833	109.982	301.834	455.2
1573.65	1573.77	1573.71	21145	21155	21150	5.11509	86.6954	91.2264	313.702	368.2
1573.77	1573.89	1573.83	21155	21165	21160	5.70982	93.909	85.9286	296.796	275.6
1573.89	1574.01	1573.95	21165	21175	21170	5.2714	109.108	126.182	345.446	398.4
1574.01	1574.12	1574.07	21175	21185	21180	6.48758	83.9396	80.3195	356.64	331.3
1574.12	1574.24	1574.18	21185	21195	21190	6.11509	72.4497	84.7766	269.925	278.6
1574.24	1574.36	1574.3	21195	21205	21200	10.1699	95.7557	100.043	345.959	315.1
1574.36	1574.48	1574.42	21205	21215	21210	5.12452	100.118	108.947	315.501	277.8
1574.48	1574.6	1574.54	21215	21224.9	21220	5.14786	94.599	81.4406	297.536	247.4
1574.6	1574.71	1574.66	21224.9	21235	21230	7.45493	100.619	90.4976	340.05	372.4
1574.71	1574.82	1574.77	21235	21245	21240	7.51754	116.371	131.642	331.37	293.3
1574.82	1574.93	1574.88	21245	21255	21250	5.86428	96.8512	104.141	302.25	217.9
1574.93	1575.04	1574.98	21255	21265	21260	4.62565	86.8295	97.4127	249.563	263.1
1575.04	1575.15	1575.09	21265	21275	21270	4.45072	88.5565	84.3671	260.553	360.7
1575.15	1575.26	1575.2	21275	21285	21280	7.07283	106.736	109.444	361.354	387.6
1575.26	1575.37	1575.31	21285	21295	21290	6.95654	84.578	93.6978	322.484	324
1575.37	1575.49	1575.43	21295	21305	21300	5.58016	96.6806	103.616	328.977	250.9
1575.49	1575.6	1575.54	21305	21315	21310	5.16181	91.5011	85.9973	271.15	209.4
1575.6	1575.71	1575.66	21315	21325	21320	4.51078	67.8306	70.0248	245.802	221.9
1575.71	1575.83	1575.77	21325	21335	21330	5.93609	134.879	129.836	337.041	222.9
1575.83	1575.93	1575.88	21335	21345	21340	5.65769	68.7251	71.4998	342.963	149.2
1575.93	1576.04	1575.99	21345	21355	21350	4.74082	82.7008	94.1967	314.515	297.1
1576.04	1576.15	1576.1	21355	21365	21360	6.59969	75.6288	99.4278	293.197	259.9
1576.15	1576.26	1576.2	21365	21375	21370	8.27325	77.1941	78.4474	282.55	253.6
1576.26	1576.37	1576.31	21375	21385	21380	18.1044	110.624	223.316	424.18	316.2
1576.37	1576.49	1576.43	21385	21395	21390	5.94946	97.6282	116.348	445.871	486.5
1576.49	1576.6	1576.55	21395	21405	21400	5.24581	79.0657	68.1894	272.35	425.4
1576.6	1576.72	1576.66	21405	21415	21410	5.98502	102.74	110.367	371.153	329.6
1576.72	1576.84	1576.78	21415	21424.9	21419.9	4.95144	87.6395	95.8262	272.365	300.7
1576.84	1576.95	1576.89	21424.9	21435	21430	3.65232	55.2356	52.7231	237.848	217.1
1576.95	1577.05	1577	21435	21445	21440	4.13058	63.5729	76.7561	310.891	207.5
1577.05	1577.16	1577.1	21445	21455	21450	4.53006	91.5372	106.919	346.965	274.9
1577.16	1577.26	1577.21	21455	21465	21460	6.19097	86.5051	102.088	375.009	312.9
1577.26	1577.37	1577.32	21465	21475	21470	3.91453	71.6182	87.6089	290.633	262.5
1577.37	1577.48	1577.42	21475	21485	21480	3.9646	68.2201	79.528	283.855	186.7
1577.48	1577.58	1577.53	21485	21495	21490	5.1718	69.7566	83.829	294.49	220.8
1577.58	1577.69	1577.64	21495	21505	21500	7.39928	104.308	102.834	338.9	285.3
1577.69	1577.8	1577.75	21505	21515	21510	7.34153	79.5299	85.2858	318.345	288.4
1577.8	1577.91	1577.85	21515	21525	21520	6.66873	75.2952	82.7033	294.124	231.6
1577.91	1578.02	1577.96	21525	21535	21530	8.88671	85.7661	107.373	362.536	298.3
1578.02	1578.13	1578.08	21535	21545	21540	7.46206	71.8495	83.8856	302.245	303.6
1578.13	1578.25	1578.19	21545	21555	21550	5.38555	69.5489	97.3755	245.689	252
1578.25	1578.36	1578.31	21555	21565	21560	6.36451	90.4892	98.6447	292.218	197.8
1578.36	1578.48	1578.42	21565	21574.9	21570	4.57164	64.537	69.6567	228.568	268.6
1578.48	1578.58	1578.53	21574.9	21585	21580	8.5846	101.079	123.025	405.2	511.3
1578.58	1578.69	1578.63	21585	21595	21590	7.50427	73.1175	89.968	368.251	326.7
1578.69	1578.79	1578.74	21595	21605	21600	6.53905	61.6892	65.877	246.969	231.8
1578.79	1578.89	1578.84	21605	21615	21610	9.21345	63.5241	90.4975	334.907	248.6
1578.89	1579	1578.95	21615	21625	21620	6.50962	64.4895	87.8462	282.613	204.2
1579	1579.11	1579.05	21625	21635	21630	8.48245	105.705	123.367	351.766	396.6
1579.11	1579.22	1579.16	21635	21645	21640	6.88312	78.8164	80.1054	346.133	192.6
1579.22	1579.34	1579.28	21645	21655	21650	5.41549	88.9744	61.9253	308.938	372.5
1579.34	1579.45	1579.39	21655	21665	21660	4.38382	80.9993	62.7506	280.805	330.2
1579.45	1579.57	1579.51	21665	21675	21670	7.73175	102.242	89.2314	396.125	471.6
1579.57	1579.68	1579.62	21675	21685	21680	7.66155	89.2578	72.5028	388.151	222
1579.68	1579.78	1579.73	21685	21695	21690	5.82138	58.6234	44.2792	277.736	380.8
1579.78	1579.89	1579.84	21695	21705	21700	5.99639	54.9774	42.0224	264.709	243.5
1579.89	1580	1579.95	21705	21715	21710	10.6782	84.1616	67.7622	371.814	230.2
1580	1580.11	1580.05	21715	21725	21720	8.2508	63.6117	63.0562	308.115	266.1
1580.11	1580.21	1580.16	21725	21735	21730	5.92301	62.4911	63.2108	293.659	299.7
1580.21	1580.32	1580.27	21735	21745	21740	6.4072	100.753	111.118	315.221	307.8
1580.32	1580.43	1580.38	21745	21755	21750	5.2661	85.1785	79.1356	248.567	243.4
1580.43	1580.54	1580.48	21755	21765	21760	7.03162	62.9401	76.751	280.374	226.3
1580.54	1580.65	1580.59	21765	21775	21770	5.87214	68.3511	89.24	298.436	268.3
1580.65	1580.76	1580.7	21775	21785	21780	7.35209	89.7333	120.606	418.568	290.9
1580.76	1580.87	1580.81	21785	21795	21790	6.50035	64.7613	77.9536	279.572	264
1580.87	1580.98	1580.92	21795	21805	21800	5.86709	66.4774	116.61	292.566	293.5
1580.98	1581.09	1581.04	21805	21815	21810	5.48824	61.3229	80.9972	246.685	186.4
1581.09	1581.2	1581.15	21815	21825	21820	5.02302	57.8345	87.3557	221.67	195.1
1581.2	1581.32	1581.26	21825	21835	21830	5.05676	59.9882	102.468	232.294	268.5
1581.32	1581.44	1581.38	21835	21845	21840	4.53492	72.8306	NaN	239.565	152.1
1581.44	1581.55	1581.5	21845	21855	21850	8.4726	105.998	NaN	411.035	499.6
1581.55	1581.67	1581.61	21855	21865	21860	5.04056	73.1257	NaN	315.156	323.1
1581.67	1581.79	1581.73	21865	21874.9	21869.9	5.33209	51.5403	NaN	223.632	212.9
1581.79	1581.9	1581.84	21874.9	21885	21880	7.26821	78.1247	NaN	286.614	163.4
1581.9	1582	1581.95	21885	21895	21890	6.30705	87.228	NaN	319.287	226.4
1582	1582.11	1582.06	21895	21905	21900	5.57677	65.2145	NaN	222.175	324
1582.11	1582.22	1582.17	21905	21915	21910	4.64384	81.9679	NaN	245.832	123.7
1582.22	1582.33	1582.27	21915	21925	21920	5.69002	78.9246	NaN	270.299	249.8
1582.33	1582.43	1582.38	21925	21935	21930	4.75987	78.333	NaN	285.474	259.2
1582.43	1582.54	1582.49	21935	21945	21940	10.1458	96.3049	NaN	372.34	384.9
1582.54	1582.65	1582.59	21945	21955	21950	5.28786	64.3801	NaN	218.121	168.6
1582.65	1582.75	1582.7	21955	21965	21960	7.49662	107.48	NaN	309.523	282.9
1582.75	1582.86	1582.8	21965	21975	21970	5.70007	76.2526	NaN	262.92	187.9
1582.86	1582.96	1582.91	21975	21985	21980	5.9976	77.3153	NaN	240.78	159.5
1582.96	1583.07	1583.01	21985	21995	21990	6.81875	86.848	NaN	230.72	209.3
1583.07	1583.17	1583.12	21995	22005	22000	5.55997	72.0516	NaN	212.609	168.2
1583.17	1583.27	1583.22	22005	22015	22010	6.26847	58.4769	NaN	221.696	183.1
1583.27	1583.38	1583.33	22015	22025	22020	7.86951	57.4284	NaN	241.041	243.1
1583.38	1583.48	1583.43	22025	22035	22030	5.75236	69.1331	NaN	261.906	210.6
1583.48	1583.58	1583.53	22035	22045	22040	6.2579	99.588	102.07	260.437	249.8
1583.58	1583.68	1583.63	22045	22055	22050	4.72355	91.1422	84.0356	248.922	249.6
1583.68	1583.79	1583.74	22055	22065	22060	4.66218	83.8753	75.2804	245.246	255.2
1583.79	1583.89	1583.84	22065	22075	22070	3.76955	60.6297	57.2186	172.806	166.4
1583.89	1583.99	1583.94	22075	22085.1	22080	6.09717	74.1854	72.4208	270.892	155.7
1583.99	1584.1	1584.05	22085.1	22095	22090	4.73775	58.9055	48.8794	220.561	293.5
1584.1	1584.21	1584.16	22095	22105	22100	7.15421	85.1914	88.3205	329.405	148.7
1584.21	1584.33	1584.27	22105	22115	22110	5.45429	79.0625	73.4745	260.029	197.6
1584.33	1584.44	1584.38	22115	22125	22120	4.03709	61.4238	58.119	199.229	186.3
1584.44	1584.55	1584.49	22125	22134.9	22129.9	4.50549	74.7861	62.2389	230.781	152.4
1584.55	1584.65	1584.6	22134.9	22145	22139.9	5.80569	75.3909	78.9758	207.199	223
1584.65	1584.76	1584.71	22145	22155	22150	10.0338	99.254	85.8084	318.724	258.1
1584.76	1584.86	1584.81	22155	22165	22160	6.86306	108.578	124.97	285.096	292.8
1584.86	1584.96	1584.91	22165	22175	22170	5.82303	64.0918	60.2327	204.306	164.8
1584.96	1585.07	1585.02	22175	22185	22180	5.7369	81.7251	85.1618	262.465	242.9
1585.07	1585.18	1585.12	22185	22195	22190	5.24174	67.1289	61.943	241.418	309.3
1585.18	1585.29	1585.23	22195	22205	22200	5.60633	119.387	106.097	247.035	197
1585.29	1585.4	1585.34	22205	22215	22210	5.97597	83.6787	61.7783	239.141	273.9
1585.4	1585.51	1585.45	22215	22225	22220	5.51064	87.7463	92.291	268.123	213.8
1585.51	1585.62	1585.56	22225	22235	22230	7.42847	69.3767	66.6373	286.236	174.2
1585.62	1585.72	1585.67	22235	22245	22240	6.06472	90.144	79.4753	293.283	311.9
1585.72	1585.83	1585.78	22245	22255	22250	4.82362	95.3904	83.5284	223.219	246.9
1585.83	1585.94	1585.88	22255	22265	22260	6.73421	97.249	92.2632	297.399	358.2
1585.94	1586.04	1585.99	22265	22275	22270	4.78462	69.8441	67.1609	225.062	205.5
1586.04	1586.15	1586.09	22275	22285	22280	5.46931	69.7175	75.2014	265.042	199.1
1586.15	1586.26	1586.2	22285	22295	22290	4.65225	74.9363	71.5198	231.207	224.7
1586.26	1586.37	1586.31	22295	22305	22300	5.27427	67.5566	63.0274	232.667	199.5
1586.37	1586.49	1586.43	22305	22315	22310	5.49087	66.4411	73.1422	244.909	247.7
1586.49	1586.6	1586.54	22315	22325	22320	4.73107	64.6421	83.6797	239.432	171.2
1586.6	1586.72	1586.66	22325	22335	22330	5.82018	101.463	113.234	294.774	324.2
1586.72	1586.83	1586.77	22335	22345	22340	6.42939	122.629	NaN	312.926	281.3
1586.83	1586.94	1586.88	22345	22355	22350	9.38171	145.878	110.772	271.932	321.5
1586.94	1587.05	1587	22355	22365	22360	5.91795	84.3773	79.4395	243.307	324.8
1587.05	1587.17	1587.11	22365	22375	22370	4.93918	63.2424	84.2631	248.021	259.9
1587.17	1587.28	1587.22	22375	22385.1	22380	8.40998	95.2742	122.022	312.709	406.4
1587.28	1587.39	1587.34	22385.1	22395	22390	8.58898	56.6362	93.319	228.882	320.7
1587.39	1587.51	1587.45	22395	22405	22400	10.3374	56.8953	NaN	207.457	239.3
1587.51	1587.63	1587.57	22405	22415	22410	8.13625	95.4866	65.4148	309.469	267.6
1587.63	1587.74	1587.69	22415	22425	22420	4.07553	77.5379	70.2554	217.856	238.6
1587.74	1587.86	1587.8	22425	22435.1	22430	4.08426	86.574	84.8009	227.441	238.4
1587.86	1587.98	1587.92	22435.1	22445	22440	9.49256	94.2178	102.874	306.674	175
1587.98	1588.11	1588.05	22445	22455	22450	4.55946	59.5444	71.2366	196.867	208.5
1588.11	1588.23	1588.17	22455	22465	22460	4.16874	110.676	107.45	239.209	268.1
1588.23	1588.35	1588.29	22465	22475	22470	4.53013	NaN	65.0749	223.531	215.1
1588.35	1588.47	1588.41	22475	22485	22480	3.13146	NaN	67.1943	185.133	138.6
1588.47	1588.58	1588.52	22485	22495	22490	4.36024	NaN	74.355	250.455	255.2
1588.58	1588.69	1588.64	22495	22505	22500	5.59581	95.6452	97.1576	324.438	319.3
1588.69	1588.8	1588.75	22505	22515	22510	7.29015	115.253	141.01	351.591	232.4
1588.8	1588.92	1588.86	22515	22525	22520	6.25238	98.3109	96.7933	336.894	232
1588.92	1589.03	1588.97	22525	22535	22530	4.85894	58.1211	57.5179	214.152	205.3
1589.03	1589.14	1589.09	22535	22545	22540	5.65605	87.1779	105.604	268.792	210.8
1589.14	1589.26	1589.2	22545	22555	22550	4.74123	72.8923	73.7605	229.165	183.8
1589.26	1589.37	1589.32	22555	22565	22560	5.68105	77.8794	66.4181	235.457	221.2
1589.37	1589.49	1589.43	22565	22574.9	22570	5.96448	75.8922	60.5119	252.986	191.3
1589.49	1589.6	1589.54	22574.9	22585	22580	6.36574	74.5113	73.3429	236.832	192.7
1589.6	1589.71	1589.65	22585	22595	22590	5.53315	63.904	57.9623	233.872	164
1589.71	1589.82	1589.76	22595	22605	22600	5.17773	72.209	74.0249	237.273	218.4
1589.82	1589.93	1589.87	22605	22615	22610	5.79073	100.67	98.886	287.544	323.5
1589.93	1590.04	1589.98	22615	22625.1	22620	6.15979	75.8685	84.0814	230.802	224.4
1590.04	1590.15	1590.1	22625.1	22635	22630	7.45743	86.0229	58.9735	232.196	183.9
1590.15	1590.27	1590.21	22635	22645	22640	5.46084	76.0681	72.7042	149.539	163.7
1590.27	1590.39	1590.33	22645	22655	22650	3.87085	69.7445	63.5426	158.439	192
1590.39	1590.51	1590.45	22655	22665	22660	5.39334	81.7119	73.0121	211.678	179.4
1590.51	1590.62	1590.57	22665	22675	22670	4.49601	70.1397	65.5059	198.213	156.2
1590.62	1590.74	1590.68	22675	22685	22680	5.28915	86.3959	76.3583	244.959	184.6
1590.74	1590.86	1590.8	22685	22695	22690	4.26526	83.9541	68.5737	210.539	197.1
1590.86	1590.98	1590.92	22695	22705	22700	5.50081	100.983	81.2648	254.798	240.7
1590.98	1591.1	1591.04	22705	22715	22710	4.65969	65.5863	45.6254	219.424	149.1
1591.1	1591.22	1591.16	22715	22725	22720	5.04929	80.9281	67.8574	219.442	195.6
1591.22	1591.34	1591.28	22725	22735	22730	6.47055	87.5843	74.761	265.814	203.1
1591.34	1591.46	1591.4	22735	22745	22740	4.92349	110.518	85.2797	241.762	263.5
1591.46	1591.58	1591.52	22745	22755	22750	4.45494	78.3759	60.9805	236.154	179.7
1591.58	1591.7	1591.64	22755	22764.8	22759.9	7.36111	116.43	93.4636	325.888	238.9
1591.7	1591.81	1591.75	22764.8	22775	22769.9	5.03721	91.027	62.9258	252.618	280.7
1591.81	1591.91	1591.86	22775	22785	22780	4.29009	94.1505	75.3605	243.062	163.5
1591.91	1592.02	1591.96	22785	22795	22790	4.6321	92.7916	69.3734	269.63	205
1592.02	1592.12	1592.07	22795	22805	22800	5.56443	90.7755	69.2166	262.127	236.6
1592.12	1592.23	1592.18	22805	22815.1	22810	5.64885	97.2326	63.4955	236.001	237.2
1592.23	1592.34	1592.29	22815.1	22825	22820	5.0218	68.4755	48.9727	180.177	163.8
1592.34	1592.46	1592.4	22825	22835	22830	4.07079	81.7846	65.1642	155.339	142.2
1592.46	1592.57	1592.51	22835	22845	22840	3.26098	84.0794	78.6148	165.368	161.3
1592.57	1592.69	1592.63	22845	22855	22850	3.63044	74.5186	62.1	154.001	116.6
1592.69	1592.81	1592.75	22855	22865.2	22860.1	1.67476	61.3002	51.713	112.222	93.9
1592.81	1592.94	1592.87	22865.2	22875	22870.1	3.44021	42.8123	43.5511	105.74	82.3
1592.94	1593.08	1593.01	22875	22885	22880	1.87498	56.7426	53.7112	104.006	99.7
1593.08	1593.21	1593.14	22885	22895	22890	3.61609	49.3166	58.1974	115.753	155.8
1593.21	1593.35	1593.28	22895	22904.9	22900	1.91989	67.4449	50.8234	131.745	82.7
1593.35	1593.48	1593.41	22904.9	22915	22909.9	2.93913	62.8982	72.5697	186.81	135
1593.48	1593.61	1593.54	22915	22925	22920	2.04726	60.6448	61.4313	178.05	94.8
1593.61	1593.73	1593.67	22925	22935	22930	3.66987	93.9284	82.2171	236.443	193
1593.73	1593.86	1593.8	22935	22944.9	22939.9	4.07769	69.9515	66.6067	199.607	194.4
1593.86	1593.98	1593.92	22944.9	22955	22949.9	4.54132	67.568	51.0435	189.81	126.1
1593.98	1594.1	1594.04	22955	22965	22960	5.23469	94.6831	91.818	211.332	258.7
1594.1	1594.21	1594.15	22965	22975	22970	4.51396	77.4564	72.4119	214.454	224
1594.21	1594.32	1594.27	22975	22985	22980	3.93281	74.0933	60.8214	202.032	210.8
1594.32	1594.44	1594.38	22985	22995.2	22990.1	4.50599	85.8903	101.145	280.93	301.1
1594.44	1594.57	1594.51	22995.2	23005	23000.1	4.98699	73.1703	59.4221	238.911	200.1
1594.57	1594.7	1594.63	23005	23015	23010	5.18344	96.0603	94.488	258.14	251.9
1594.7	1594.83	1594.76	23015	23025	23020	4.67439	86.6619	86.1395	257.553	272.5
1594.83	1594.96	1594.9	23025	23035	23030	3.18775	92.263	71.7025	201.198	224.1
1594.96	1595.09	1595.03	23035	23045	23040	4.94873	87.6984	73.8483	223.8	237.3
1595.09	1595.22	1595.16	23045	23055	23050	5.87429	84.4444	84.3332	249.901	204.5
1595.22	1595.35	1595.29	23055	23065	23060	6.33904	108.516	91.3037	301.23	252.5
1595.35	1595.48	1595.42	23065	23075	23070	4.85917	75.4347	83.5722	276.176	276.5
1595.48	1595.61	1595.55	23075	23085	23080	4.0968	60.5549	41.4179	215.446	185
1595.61	1595.73	1595.67	23085	23095	23090	4.53468	96.312	82.6925	222.475	282.6
1595.73	1595.84	1595.78	23095	23105	23100	4.31289	85.0818	77.9355	228.007	292.9
1595.84	1595.96	1595.9	23105	23115	23110	5.95748	78.249	71.8087	218.675	227.5
1595.96	1596.07	1596.02	23115	23124.8	23119.9	5.582	69.1467	56.4899	200.448	226.4
1596.07	1596.18	1596.12	23124.8	23135	23129.9	7.86327	116.07	105.937	309.36	323.5
1596.18	1596.27	1596.22	23135	23145	23140	7.58027	79.1163	61.3533	270.181	251
1596.27	1596.37	1596.32	23145	23155	23150	4.67671	78.3678	62.2498	185.324	176.6
1596.37	1596.46	1596.41	23155	23165	23160	3.43379	64.2444	59.476	146.221	173.7
1596.46	1596.56	1596.51	23165	23175	23170	4.00734	74.7915	53.927	137.989	123.3
1596.56	1596.66	1596.61	23175	23185.4	23180.2	3.33619	60.0298	56.0415	123.97	136.4
1596.66	1596.78	1596.72	23185.4	23195	23190.2	3.2031	71.3003	65.0868	99.6202	121.5
1596.78	1596.91	1596.85	23195	23205	23200	3.06751	59.5715	57.4388	82.5595	107.7
1596.91	1597.04	1596.98	23205	23215	23210	2.03988	55.442	48.4653	95.0651	101.3
1597.04	1597.17	1597.11	23215	23225	23220	1.28749	43.1441	49.5609	73.5584	101.4
1597.17	1597.31	1597.24	23225	23235	23230	1.48546	52.4723	37.9183	84.3752	121
1597.31	1597.44	1597.37	23235	23245	23240	1.12341	45.8045	39.218	75.95	61.1
1597.44	1597.57	1597.5	23245	23255	23250	2.37553	64.1492	49.4028	114.871	99.5
1597.57	1597.7	1597.63	23255	23265.1	23260	1.90035	50.3673	46.2868	90.727	92.8
1597.7	1597.84	1597.77	23265.1	23275	23270	2.56256	51.8254	49.7569	111.672	133.4
1597.84	1597.98	1597.91	23275	23285	23280	2.04974	53.2832	62.5045	164.075	144.9
1597.98	1598.13	1598.05	23285	23295	23290	3.23133	68.4946	99.9371	171.484	174.3
1598.13	1598.27	1598.2	23295	23304.7	23299.8	3.92682	68.0021	76.6034	166.891	207.6
1598.27	1598.39	1598.33	23304.7	23315	23309.8	4.729	69.8995	96.0586	250.63	210
1598.39	1598.5	1598.44	23315	23325	23320	5.67771	78.5043	128.256	289.062	207.5
1598.5	1598.61	1598.55	23325	23335	23330	5.66998	79.1818	90.5758	311.178	337.9
1598.61	1598.72	1598.66	23335	23345	23340	6.4769	114.157	150.385	339.888	293.5
1598.72	1598.83	1598.77	23345	23354.9	23350	6.94022	94.7118	125.268	361.488	311.4
1598.83	1598.93	1598.88	23354.9	23365	23359.9	8.59876	114.72	154.982	516.809	424.5
1598.93	1599.03	1598.98	23365	23375	23370	8.51558	80.4773	91.0596	547.289	336.7
1599.03	1599.13	1599.08	23375	23385	23380	8.67325	119.613	131.17	600.849	365.9
1599.13	1599.23	1599.18	23385	23395	23390	7.9177	96.4267	124.508	556.605	427
1599.23	1599.33	1599.28	23395	23405	23400	8.02002	77.0687	87.8488	472.425	310.9
1599.33	1599.43	1599.38	23405	23414.9	23410	10.242	93.6297	110.231	516.396	364.9
1599.43	1599.52	1599.48	23414.9	23425	23419.9	8.58305	89.2447	98.5321	555.67	387
1599.52	1599.62	1599.57	23425	23435	23430	9.1252	100.759	110.367	561.501	485.7
1599.62	1599.71	1599.67	23435	23445	23440	10.8711	109.054	123.672	579.535	355.9
1599.71	1599.81	1599.76	23445	23455	23450	8.99014	94.502	84.47	433.598	477.9
1599.81	1599.9	1599.86	23455	23465	23460	11.245	136.783	130.238	686.476	431.5
1599.9	1599.99	1599.95	23465	23475.1	23470	10.3081	99.8091	92.802	684.029	271
1599.99	1600.07	1600.03	23475.1	23485	23480	6.26472	85.8295	114.499	708.784	350.7
1600.07	1600.16	1600.11	23485	23495	23490	7.77455	94.0465	108.285	655.665	350.7
1600.16	1600.24	1600.2	23495	23505	23500	10.3209	104.557	106.397	668.887	434
1600.24	1600.32	1600.28	23505	23515	23510	11.8571	93.3964	108.425	662.415	401.2
1600.32	1600.4	1600.36	23515	23525	23520	15.772	106.673	164.245	958.369	618.2
1600.4	1600.48	1600.44	23525	23535.1	23530.1	9.05531	110.406	NaN	627.322	558.1
1600.48	1600.57	1600.53	23535.1	23545	23540.1	10.2644	89.9805	NaN	615.227	352.1
1600.57	1600.66	1600.62	23545	23555	23550	7.3469	77.9778	NaN	524.631	352.1
1600.66	1600.75	1600.71	23555	23565	23560	11.8229	80.7523	NaN	735.327	376.4
1600.75	1600.84	1600.8	23565	23575	23570	13.1385	81.1261	110.819	803.707	464.6
1600.84	1600.93	1600.89	23575	23585	23580	10.6702	91.6591	101.903	750.45	478.9
1600.93	1601.02	1600.98	23585	23594.9	23589.9	9.85059	106.844	105.976	654.412	440.5
1601.02	1601.11	1601.07	23594.9	23605	23599.9	11.5845	99.7207	92.4683	627.071	525.7
1601.11	1601.19	1601.15	23605	23615	23610	8.31452	108.367	101.325	631.249	525.7
1601.19	1601.28	1601.23	23615	23625	23620	7.59559	91.6594	101.511	570.897	426.371
1601.28	1601.36	1601.32	23625	23635	23630	11.5767	121.609	169.767	786.382	369.5
1601.36	1601.44	1601.4	23635	23645	23640	11.3629	101.397	125.707	870.758	369.5
1601.44	1601.53	1601.48	23645	23655	23650	8.26954	108.915	113.543	644.348	369.5
1601.53	1601.61	1601.57	23655	23665	23660	8.05475	81.495	86.3584	520.094	347.464
1601.61	1601.69	1601.65	23665	23675	23670	9.21742	93.3982	93.0993	661.736	329.1
1601.69	1601.78	1601.74	23675	23685	23680	9.68569	110.779	123.104	599.39	329.1
1601.78	1601.86	1601.82	23685	23695	23690	7.61728	102.947	117.511	603.093	329.1
1601.86	1601.95	1601.9	23695	23705	23700	7.41129	88.8579	97.9146	555.36	329.1
1601.95	1602.03	1601.99	23705	23715	23710	7.76119	108.06	100.259	563.025	364.057
1602.03	1602.12	1602.07	23715	23725	23720	9.62793	90.9313	114.096	647.889	379.3
1602.12	1602.21	1602.16	23725	23735	23730	10.57	102.984	125.386	682.727	379.3
1602.21	1602.3	1602.25	23735	23745	23740	12.3444	106.669	123.828	453.712	379.3
1602.3	1602.39	1602.35	23745	23755	23750	9.25171	96.8938	92.3869	468.786	NaN
1602.39	1602.49	1602.44	23755	23765	23760	9.38037	99.1255	97.1576	473.117	NaN
1602.49	1602.58	1602.53	23765	23775	23770	8.71013	82.5868	86.0439	500.668	NaN
1602.58	1602.67	1602.63	23775	23785	23780	7.63454	70.3176	69.9632	476.281	NaN
1602.67	1602.77	1602.72	23785	23795	23790	11.8422	111.93	130.435	846.933	NaN
1602.77	1602.86	1602.81	23795	23805	23800	11.2671	114.776	153.197	650.942	NaN
1602.86	1602.95	1602.91	23805	23815	23810	8.34411	80.2868	87.3232	580.192	NaN
1602.95	1603.05	1603	23815	23825	23820	14.4542	143.878	151.84	794.819	NaN
1603.05	1603.14	1603.09	23825	23835	23830	10.199	121.267	120.338	711.246	NaN
1603.14	1603.23	1603.18	23835	23844.9	23840	11.4766	126.397	129.764	766.51	NaN
1603.23	1603.32	1603.28	23844.9	23855	23850	9.35391	92.8024	95.0186	578.733	NaN
1603.32	1603.41	1603.37	23855	23865	23860	9.34167	149.891	139.488	489.553	NaN
1603.41	1603.5	1603.45	23865	23875	23870	6.20389	82.6077	71.4471	401.837	NaN
1603.5	1603.59	1603.54	23875	23885	23880	8.82028	100.909	106.281	657.897	NaN
1603.59	1603.68	1603.63	23885	23895	23890	9.10053	110.105	110.63	594.925	NaN
1603.68	1603.76	1603.72	23895	23905	23900	8.27299	97.0097	104.855	600.579	NaN
1603.76	1603.85	1603.81	23905	23915	23910	12.5401	139.607	140.391	802.923	NaN
1603.85	1603.94	1603.89	23915	23925	23920	13.3557	112.607	142.697	750.242	NaN
1603.94	1604.02	1603.98	23925	23935	23930	10.5081	96.2973	123.839	765.542	NaN
1604.02	1604.11	1604.07	23935	23945	23940	12.4662	130.824	159.894	838.285	NaN
1604.11	1604.2	1604.15	23945	23955	23950	10.9516	117.981	125.677	590.124	NaN
1604.2	1604.28	1604.24	23955	23965	23960	12.0435	120.736	141.549	745.228	NaN
1604.28	1604.37	1604.33	23965	23975.1	23970.1	12.463	117.128	157.339	849.94	NaN
1604.37	1604.46	1604.41	23975.1	23985	23980	8.45852	104.637	136.263	876.744	NaN
1604.46	1604.55	1604.5	23985	23995	23990	6.85308	94.4348	108.883	704.211	NaN
1604.55	1604.63	1604.59	23995	24005	24000	8.02021	97.4985	101.977	859.078	NaN
1604.63	1604.72	1604.68	24005	24015	24010	8.8084	90.6746	102.884	814.635	NaN
1604.72	1604.81	1604.77	24015	24025	24020	9.33386	86.2581	98.5622	719.308	NaN
1604.81	1604.9	1604.86	24025	24035	24030	9.01346	78.63	92.2104	743.475	NaN
1604.9	1604.99	1604.95	24035	24045	24040	12.9347	119.505	148.424	887.17	NaN
1604.99	1605.08	1605.04	24045	24055	24050	14.183	104.211	118.159	850.98	NaN
1605.08	1605.17	1605.13	24055	24065	24060	11.1967	110.592	99.0766	717.543	NaN
1605.17	1605.27	1605.22	24065	24075	24070	13.9158	139.889	140.735	810.044	NaN
1605.27	1605.36	1605.31	24075	24085	24080	11.337	98.5967	110.773	736.25	NaN
1605.36	1605.45	1605.4	24085	24095	24090	14.9305	102.211	128.048	737.756	NaN
1605.45	1605.54	1605.49	24095	24105	24100	16.0051	80.0714	101.857	684.097	NaN
1605.54	1605.63	1605.58	24105	24115	24110	NaN	91.7806	106.621	509.069	358.9
1605.63	1605.72	1605.67	24115	24125	24120	11.6785	120.228	165.814	756.215	611.5
1605.72	1605.81	1605.76	24125	24135	24130	7.50249	100.931	102.13	513.593	323.9
1605.81	1605.89	1605.85	24135	24145	24140	6.28568	78.421	102.262	429.799	279.7
1605.89	1605.98	1605.94	24145	24155.1	24150	8.06644	116.556	143.89	519	355.9
1605.98	1606.08	1606.03	24155.1	24165	24160	5.51244	100.574	113.711	389.273	292
1606.08	1606.18	1606.13	24165	24175	24170	4.34185	60.6781	68.8827	284.568	179.2
1606.18	1606.28	1606.23	24175	24185	24180	5.96551	75.3015	80.5434	396.358	229.2
1606.28	1606.37	1606.32	24185	24195	24190	4.00594	57.4525	59.9443	277.202	152.2
1606.37	1606.47	1606.42	24195	24205	24200	7.97677	105.426	133.774	433.12	246.2
1606.47	1606.57	1606.52	24205	24215	24210	6.36971	97.1208	103.939	421.718	274.2
1606.57	1606.67	1606.62	24215	24225	24220	7.41137	93.5554	102.874	238.777	273.8
1606.67	1606.77	1606.72	24225	24235	24230	8.11789	100.4	146.282	394.404	283.2
1606.77	1606.86	1606.82	24235	24245	24240	6.40276	80.2249	93.065	374.771	251.2
1606.86	1606.96	1606.91	24245	24255	24250	4.37444	64.1979	77.0386	304.325	190.7
1606.96	1607.06	1607.01	24255	24265	24260	4.17727	77.5413	98.771	298.859	293.4
1607.06	1607.16	1607.11	24265	24275	24270	3.92281	92.2078	95.1288	288.119	231.4
1607.16	1607.25	1607.2	24275	24285	24280	2.99714	66.9716	80.1857	249.63	161.2
1607.25	1607.35	1607.3	24285	24295	24290	5.76506	134.435	151.247	386.647	215.5
1607.35	1607.44	1607.39	24295	24305	24300	4.65067	65.098	72.8825	291.065	253.5
1607.44	1607.54	1607.49	24305	24315	24310	3.81831	62.1239	65.2969	221.757	201.3
1607.54	1607.63	1607.58	24315	24325	24320	5.05988	96.7605	105.596	321.325	154.4
1607.63	1607.73	1607.68	24325	24335	24330	6.07604	55.2316	64.3899	246.154	270.8
1607.73	1607.83	1607.78	24335	24345	24340	7.53918	71.7595	90.3336	401.77	313.5
1607.83	1607.92	1607.88	24345	24355	24350	4.46198	58.6768	72.8856	323.44	257.9
1607.92	1608.02	1607.97	24355	24365	24360	5.90282	71.5311	88.2911	311.49	253.9
1608.02	1608.12	1608.07	24365	24375	24370	8.22493	107.541	119.607	423.878	312
1608.12	1608.22	1608.17	24375	24385	24380	6.35624	59.2006	62.7071	322.945	223
1608.22	1608.32	1608.27	24385	24395	24390	6.87218	69.8232	74.8978	325.492	241.4
1608.32	1608.41	1608.36	24395	24405	24400	9.00555	101.765	138.941	501.886	344.8
1608.41	1608.51	1608.46	24405	24415	24410	8.99075	86.4469	95.5528	423.025	365.3
1608.51	1608.61	1608.56	24415	24425	24420	5.70792	67.8718	69.1563	303.979	232.4
1608.61	1608.7	1608.65	24425	24435	24430	5.88759	63.0099	53.7054	319.531	174.2
1608.7	1608.8	1608.75	24435	24445	24440	5.21648	61.4103	68.7262	287.468	171.9
1608.8	1608.89	1608.84	24445	24455	24450	7.5759	65.99	75.2994	288.818	162.6
1608.89	1608.98	1608.93	24455	24465	24460	5.06075	87.1362	82.3221	298.223	240.4
1608.98	1609.07	1609.02	24465	24475	24470	4.71186	87.7352	87.5694	252.033	229.7
1609.07	1609.16	1609.12	24475	24485	24480	6.44347	86.9327	92.6708	312.687	210.8
1609.16	1609.25	1609.21	24485	24495	24490	5.36227	68.8561	58.3004	246.967	190.1
1609.25	1609.34	1609.3	24495	24505	24500	5.48124	78.6636	107.608	290.635	200.1
1609.34	1609.43	1609.39	24505	24515	24510	6.46859	95.6655	89.0537	310.15	307.3
1609.43	1609.52	1609.47	24515	24525	24520	5.70281	112.83	117.687	312.874	261
1609.52	1609.61	1609.56	24525	24535	24530	5.21031	68.7888	81.98	270.792	199.3
1609.61	1609.69	1609.65	24535	24545	24540	5.90237	87.0925	100.724	297.474	203.6
1609.69	1609.78	1609.74	24545	24555	24550	6.41712	82.935	99.0272	310.014	230.4
1609.78	1609.87	1609.82	24555	24565	24560	4.59361	66.4886	71.6205	220.217	150
1609.87	1609.96	1609.91	24565	24575	24570	6.12092	78.3366	100.895	370.006	139.6
1609.96	1610.05	1610	24575	24585	24580	6.78434	89.954	106.945	457.663	210.6
1610.05	1610.14	1610.09	24585	24595	24590	5.78877	74.1946	94.4287	446.506	237.5
1610.14	1610.23	1610.18	24595	24605	24600	8.30583	120.211	168.144	558.538	205.1
1610.23	1610.32	1610.27	24605	24615	24610	5.36043	82.7087	103.632	432.494	331.9
1610.32	1610.41	1610.36	24615	24624.9	24619.9	7.24539	105.925	117.446	484.417	246.5
1610.41	1610.49	1610.45	24624.9	24635	24629.9	6.47592	183.253	115.958	585.893	330.4
1610.49	1610.58	1610.54	24635	24645	24640	8.00177	156.275	141.234	419.218	740.3
1610.58	1610.66	1610.62	24645	24655	24650	6.21525	98.0363	124.844	426.109	298.3
1610.66	1610.75	1610.7	24655	24665	24660	6.67819	121.85	154.197	470.155	304.5
1610.75	1610.83	1610.79	24665	24675	24670	7.7118	79.094	102.348	446.694	293.7
1610.83	1610.92	1610.87	24675	24685	24680	10.1863	90.5476	138.52	601.426	338.8
1610.92	1611	1610.96	24685	24695	24690	6.66021	73.2595	100.538	401.074	296.3
1611	1611.09	1611.04	24695	24705	24700	6.68573	71.639	88.6785	289.656	199.2
1611.09	1611.17	1611.13	24705	24715	24710	7.07693	85.1102	92.344	299.49	261.2
1611.17	1611.25	1611.21	24715	24725	24720	8.26587	107.09	131.223	400.01	266.8
1611.25	1611.34	1611.3	24725	24735	24730	8.58267	87.0681	109.677	415.177	270.6
1611.34	1611.42	1611.38	24735	24745	24740	9.48182	91.0155	146.763	442.701	270.6
1611.42	1611.51	1611.47	24745	24755	24750	7.42445	72.7919	94.2521	473.4	419.1
1611.51	1611.59	1611.55	24755	24765	24760	9.74354	75.9866	111.765	503.467	270
1611.59	1611.68	1611.64	24765	24775	24770	8.43978	80.587	101.701	434.826	260
1611.68	1611.76	1611.72	24775	24785	24780	15.5171	90.0744	123.349	532.906	276.4
1611.76	1611.85	1611.8	24785	24795	24790	13.8302	109.947	178.377	507.228	435.7
1611.85	1611.93	1611.89	24795	24805	24800	7.09818	86.1638	107.856	384.771	320.3
1611.93	1612.02	1611.97	24805	24815	24810	6.0569	82.6264	95.9958	347.973	218.2
1612.02	1612.11	1612.06	24815	24825	24820	8.28156	112.732	166.705	476.761	296.3
1612.11	1612.2	1612.15	24825	24835	24830	8.07867	71.5547	73.1532	359.429	211.8
1612.2	1612.29	1612.25	24835	24845	24840	7.36217	73.1741	79.8362	343.438	190.1
1612.29	1612.39	1612.34	24845	24855	24850	7.16151	83.977	83.7456	377.651	275.7
1612.39	1612.48	1612.43	24855	24865	24860	8.04188	100.126	107.561	409.564	262.2
1612.48	1612.57	1612.53	24865	24875	24870	8.65915	117.193	131.17	516.603	350.9
1612.57	1612.66	1612.62	24875	24885	24880	5.91362	85.9564	85.125	320.366	206.6
1612.66	1612.75	1612.71	24885	24895	24890	5.6616	91.3183	82.396	278.222	200.2
1612.75	1612.84	1612.8	24895	24905	24900	6.59306	83.1733	78.4459	308.289	170.9
1612.84	1612.93	1612.89	24905	24915	24910	7.47628	96.458	88.4938	386.562	241
1612.93	1613.02	1612.98	24915	24925	24920	8.16245	81.5554	92.7809	390.876	279.1
1613.02	1613.11	1613.07	24925	24935	24930	12.7479	121.577	129.998	656.784	281.3
1613.11	1613.21	1613.16	24935	24945	24940	8.64272	125.593	125.937	420.361	445.5
1613.21	1613.3	1613.26	24945	24955	24950	8.009	101.489	119.438	278.554	191.2
1613.3	1613.4	1613.35	24955	24965	24960	5.23384	86.8656	83.3825	220.219	268.6
1613.4	1613.5	1613.45	24965	24975	24970	4.38922	69.6805	64.9872	212.558	184
1613.5	1613.59	1613.55	24975	24985	24980	7.54017	94.4547	105.953	371.945	247.2
1613.59	1613.69	1613.64	24985	24995	24990	5.19246	86.3944	80.937	277.154	191.1
1613.69	1613.78	1613.74	24995	25005	25000	6.4245	103.515	96.82	348.695	291.3
1613.78	1613.87	1613.83	25005	25015	25010	8.37022	83.6902	84.1275	368.511	260.7
1613.87	1613.96	1613.92	25015	25025	25020	7.36541	86.368	99.0484	374.571	244.1
1613.96	1614.05	1614.01	25025	25035	25030	5.63861	71.1023	96.7091	307.777	255.7
1614.05	1614.14	1614.1	25035	25045	25040	7.16393	76.3456	79.8546	314.616	189.5
1614.14	1614.23	1614.19	25045	25055	25050	8.71094	71.9889	77.2306	334.306	232.8
1614.23	1614.32	1614.28	25055	25065	25060	6.8301	69.7009	80.8584	336.281	185.4
1614.32	1614.41	1614.37	25065	25075	25070	8.03398	107.734	128.81	534.592	297.9
1614.41	1614.5	1614.45	25075	25085	25080	6.39563	123.942	158.034	506.886	293.8
1614.5	1614.59	1614.54	25085	25095	25090	10.2104	101.23	130.132	549.467	360.5
1614.59	1614.68	1614.63	25095	25105	25100	9.94504	82.0064	106.236	662.886	343
1614.68	1614.76	1614.72	25105	25115	25110	7.91105	84.9605	106.987	441.383	238.4
1614.76	1614.85	1614.81	25115	25125	25120	8.54561	92.9439	105.191	510.397	287.9
1614.85	1614.93	1614.89	25125	25134.9	25130	9.59492	94.4635	92.7788	546.053	311.9
1614.93	1615.01	1614.97	25134.9	25145	25140	8.69727	92.5583	116.681	458.457	330.9
1615.01	1615.09	1615.05	25145	25155	25150	11.7528	93.2853	101.844	532.148	318.8
1615.09	1615.17	1615.13	25155	25165	25160	9.98194	92.9892	107.913	486.984	318.8
1615.17	1615.25	1615.21	25165	25175	25170	8.83364	124.971	144.055	533.009	362
1615.25	1615.33	1615.29	25175	25185	25180	8.69223	82.1754	91.8367	548.361	350.8
1615.33	1615.41	1615.37	25185	25195	25190	10.7911	123.037	115.871	657.361	256.6
1615.41	1615.49	1615.45	25195	25205	25200	8.65074	77.6384	83.4741	452.238	213.9
1615.49	1615.57	1615.53	25205	25215	25210	11.8877	98.0996	112.636	657.678	370.4
1615.57	1615.65	1615.61	25215	25225	25220	9.97513	106.415	138.708	557.269	370.7
1615.65	1615.73	1615.69	25225	25235	25230	5.18294	78.1607	71.2616	343.353	238.9
1615.73	1615.81	1615.77	25235	25245	25240	8.22891	95.5979	98.0297	468.951	276.6
1615.81	1615.89	1615.85	25245	25255.2	25250.1	14.0347	123.163	142.416	678.938	369
1615.89	1615.97	1615.93	25255.2	25265	25260.1	11.0005	96.8981	107.848	556.854	276.3
1615.97	1616.06	1616.01	25265	25275	25270	10.6766	83.5113	108.155	605.376	439.3
1616.06	1616.14	1616.1	25275	25285	25280	9.16348	84.495	98.7993	501.239	346
1616.14	1616.23	1616.19	25285	25295	25290	13.609	119.439	136.196	681.063	375.1
1616.23	1616.32	1616.28	25295	25305	25300	10.9567	124.374	120.522	625.991	295.9
1616.32	1616.41	1616.36	25305	25315	25310	16.6214	103.169	137.588	672.028	434.9
1616.41	1616.49	1616.45	25315	25325	25320	19.3627	92.3742	121.765	734.071	387.8
1616.49	1616.58	1616.54	25325	25335	25330	10.3498	81.1287	89.4557	411.541	299.4
1616.58	1616.66	1616.62	25335	25345	25340	12.3238	105.285	117.178	531.549	336.9
1616.66	1616.75	1616.71	25345	25355	25350	10.9522	88.4318	113.209	614.03	467
1616.75	1616.84	1616.79	25355	25365	25360	11.1058	97.7641	108.29	573.076	322.1
1616.84	1616.92	1616.88	25365	25375	25370	14.0074	104.976	130.426	730.641	535.4
1616.92	1617.01	1616.96	25375	25385	25380	14.9825	85.9415	106.583	581.488	373.1
1617.01	1617.09	1617.05	25385	25395	25390	11.9692	98.6437	127.574	607.193	348
1617.09	1617.17	1617.13	25395	25405	25400	13.7189	149.555	125.337	838.781	544.9
1617.17	1617.25	1617.21	25405	25415	25410	10.2481	92.4654	89.8398	546.519	846.7
1617.25	1617.34	1617.3	25415	25425	25420	10.1522	90.6246	104.128	563.549	387
1617.34	1617.42	1617.38	25425	25435	25430	11.6933	86.5341	105.533	619.92	425.5
1617.42	1617.5	1617.46	25435	25445	25440	9.86092	73.9689	89.5283	557.156	313.8
1617.5	1617.58	1617.54	25445	25455	25450	14.8738	116.688	156.969	764.603	694
1617.58	1617.66	1617.62	25455	25465	25460	10.2468	81.8511	90.625	791.64	388.1
1617.66	1617.74	1617.7	25465	25475	25470	9.91157	81.0249	97.7531	765.243	388.1
1617.74	1617.83	1617.78	25475	25485	25480	10.2643	94.8265	126.486	667.055	368.7
1617.83	1617.91	1617.87	25485	25495	25490	11.2979	75.8812	91.0806	695.599	397.3
1617.91	1617.99	1617.95	25495	25505	25500	13.0611	108.029	133.053	841.116	460.4
1617.99	1618.07	1618.03	25505	25515	25510	15.8382	96.4368	109.851	793.684	415.9
1618.07	1618.15	1618.11	25515	25525	25520	20.3445	106.388	141.667	1094.3	502.2
1618.15	1618.23	1618.19	25525	25535	25530	15.2016	101.664	131.61	880.883	573.8
1618.23	1618.32	1618.27	25535	25545	25540	14.7204	112.022	143.816	834.791	396.8
1618.32	1618.4	1618.36	25545	25555	25550	12.203	75.2179	82.706	552.613	384.4
1618.4	1618.48	1618.44	25555	25565	25560	12.6556	113.443	140.95	762.961	536.2
1618.48	1618.57	1618.52	25565	25575	25570	12.8092	102.517	152.741	777.913	536.2
1618.57	1618.65	1618.61	25575	25585	25580	10.8293	93.1256	123.427	705.741	470.3
1618.65	1618.73	1618.69	25585	25595	25590	13.2327	103.702	97.0848	691.661	336.1
1618.73	1618.81	1618.77	25595	25605	25600	10.4907	92.7816	NaN	602.607	366.3
1618.81	1618.9	1618.86	25605	25615	25610	12.6874	86.9173	NaN	736.557	432.9
1618.9	1618.98	1618.94	25615	25625	25620	16.2488	100.42	NaN	740.96	526.1
1618.98	1619.06	1619.02	25625	25635	25630	12.9997	101.467	NaN	720.635	415.8
1619.06	1619.14	1619.1	25635	25645	25640	12.8489	131.6	NaN	852.928	679.4
1619.14	1619.22	1619.18	25645	25655	25650	10.0026	79.5524	NaN	502.551	402.6
1619.22	1619.31	1619.27	25655	25665	25660	13.1034	88.4703	NaN	734.19	516.3
1619.31	1619.39	1619.35	25665	25675	25670	14.6304	110.262	NaN	869.947	430.1
1619.39	1619.47	1619.43	25675	25685	25680	15.6132	121.716	NaN	935.126	720.6
1619.47	1619.55	1619.51	25685	25695	25690	12.5771	88.1232	NaN	873.823	516.7
1619.55	1619.64	1619.59	25695	25705.1	25700	14.4834	98.4063	NaN	651.345	361.9
1619.64	1619.72	1619.68	25705.1	25715	25710	14.8283	98.7973	NaN	1003.02	857.5
1619.72	1619.8	1619.76	25715	25725	25720	10.3886	115.358	NaN	660.935	836.3
1619.8	1619.88	1619.84	25725	25735	25730	8.98126	71.2674	NaN	439.44	358.7
1619.88	1619.97	1619.93	25735	25745	25740	13.5934	96.06	NaN	597.153	528.3
1619.97	1620.05	1620.01	25745	25755	25750	16.9488	104.239	NaN	857.469	573.1
1620.05	1620.13	1620.09	25755	25765	25760	11.4875	103.34	NaN	758.012	526.9
1620.13	1620.22	1620.18	25765	25775	25770	15.133	117.469	NaN	895.671	526.9
1620.22	1620.3	1620.26	25775	25785	25780	13.5686	137.99	NaN	809.805	573.5
1620.3	1620.38	1620.34	25785	25795	25790	12.3971	127.154	NaN	704.596	721.8
1620.38	1620.46	1620.42	25795	25805	25800	15.8775	139.383	NaN	924.019	639.8
1620.46	1620.55	1620.51	25805	25815	25810	15.2917	132.917	NaN	871.688	1149.7
1620.55	1620.63	1620.59	25815	25825	25820	11.7916	111.452	NaN	672.598	486.2
1620.63	1620.71	1620.67	25825	25835	25830	11.2283	83.9241	NaN	685.881	430.6
1620.71	1620.79	1620.75	25835	25845	25840	8.83849	91.1142	NaN	512.282	364.2
1620.79	1620.88	1620.83	25845	25855	25850	13.4256	113.662	NaN	648.533	402
1620.88	1620.96	1620.92	25855	25865	25860	10.8882	117.788	109.278	444.903	338.7
1620.96	1621.04	1621	25865	25875	25870	17.7039	93.969	112.247	518.254	338.7
1621.04	1621.12	1621.08	25875	25885	25880	21.8335	126.636	166.488	923.801	785.2
1621.12	1621.21	1621.17	25885	25895	25890	10.8894	128.828	141.02	666.4	523.9
1621.21	1621.29	1621.25	25895	25905	25900	8.79014	113.384	107.998	564.334	505
1621.29	1621.38	1621.33	25905	25915.1	25910.1	11.1605	101.559	108.873	618.213	404.6
1621.38	1621.46	1621.42	25915.1	25925	25920.1	14.2744	141.041	146.507	887.649	606.2
1621.46	1621.56	1621.51	25925	25935	25930	7.48006	112.116	102.037	432.734	290.2
1621.56	1621.65	1621.6	25935	25945	25940	10.1877	109.858	103.814	446.134	379
1621.65	1621.74	1621.69	25945	25955	25950	8.89248	109.95	104.409	426.269	341.5
1621.74	1621.83	1621.78	25955	25965	25960	7.29186	103.702	104.69	366.634	315.7
1621.83	1621.92	1621.88	25965	25975.1	25970	8.55393	100.767	104.111	389.966	262.2
1621.92	1622.02	1621.97	25975.1	25985	25980.1	9.2367	92.5792	89.0641	345.816	187
1622.02	1622.12	1622.07	25985	25995	25990	6.12984	85.1829	80.4971	243.525	193.4
1622.12	1622.22	1622.17	25995	26005	26000	7.79199	95.4858	105.756	353.642	234.3
1622.22	1622.32	1622.27	26005	26015	26010	6.14817	77.8377	73.3772	254.62	277.5
1622.32	1622.42	1622.37	26015	26025	26020	5.59126	74.1962	61.8502	244.541	235.9
1622.42	1622.52	1622.47	26025	26034.9	26030	5.53468	80.7363	80.6544	279.357	200.5
1622.52	1622.61	1622.56	26034.9	26045	26040	7.4822	91.3366	79.7206	366.205	199.3
1622.61	1622.7	1622.66	26045	26055	26050	7.05053	89.7052	90.9761	372.491	271
1622.7	1622.8	1622.75	26055	26065	26060	8.82654	101.671	106.65	442.905	255.7
1622.8	1622.89	1622.84	26065	26075	26070	8.59139	120.717	147.484	550.519	359.1
1622.89	1622.98	1622.94	26075	26085	26080	13.0741	138.541	128.619	539.92	393.7
1622.98	1623.08	1623.03	26085	26095.1	26090.1	6.60746	86.7087	69.8436	279.896	551.5
1623.08	1623.19	1623.14	26095.1	26105	26100.1	6.29192	100.578	115.232	215.608	179.5
1623.19	1623.3	1623.24	26105	26115	26110	4.55991	75.7189	76.5338	188.191	202.3
1623.3	1623.41	1623.35	26115	26125	26120	6.63715	102.251	118.346	263.298	228
1623.41	1623.51	1623.46	26125	26135	26130	6.98412	105.131	112.734	298.469	252.5
1623.51	1623.62	1623.57	26135	26145.1	26140	5.89243	120.356	103.763	289.537	270.8
1623.62	1623.74	1623.68	26145.1	26155	26150	4.64647	90.7193	81.0419	250.751	233.5
1623.74	1623.85	1623.79	26155	26165	26160	7.68961	97.7708	82.6163	313.123	286.9
1623.85	1623.97	1623.91	26165	26175	26170	7.64521	114.608	114.861	358.733	238.4
1623.97	1624.08	1624.02	26175	26185	26180	5.43655	100.504	79.7892	297.838	242.1
1624.08	1624.19	1624.14	26185	26195	26190	5.23981	89.9748	68.8209	237.751	233.5
1624.19	1624.3	1624.24	26195	26205	26200	7.41984	97.0993	85.3422	315.033	202.3
1624.3	1624.4	1624.35	26205	26215	26210	9.37445	116.057	162.908	447.358	434.5
1624.4	1624.5	1624.45	26215	26225	26220	6.38502	96.4413	64.7035	328.141	277.2
1624.5	1624.61	1624.55	26225	26235	26230	6.06147	134.526	75.5981	296.315	321.8
1624.61	1624.71	1624.66	26235	26245	26240	6.97118	126.047	78.906	334.593	346.2
1624.71	1624.81	1624.76	26245	26255	26250	7.6683	148.598	105.14	345.815	315.2
1624.81	1624.92	1624.87	26255	26265	26260	6.46694	121.666	77.4827	261.617	400.6
1624.92	1625.02	1624.97	26265	26275	26270	6.17533	120.412	76.391	263.152	256.3
1625.02	1625.13	1625.07	26275	26285	26280	4.4848	120.442	97.9885	246.206	245.2
1625.13	1625.23	1625.18	26285	26294.9	26290	7.16415	116.199	164.158	357.653	311.1
1625.23	1625.33	1625.28	26294.9	26305	26299.9	6.17331	86.7117	103.806	267.152	343.2
1625.33	1625.42	1625.38	26305	26315	26310	9.2383	95.9956	106.57	344.436	285.5
1625.42	1625.52	1625.47	26315	26325	26320	9.2882	93.9708	110.483	348.793	312.2
1625.52	1625.62	1625.57	26325	26335	26330	7.66548	103.886	94.7656	304.078	310.8
1625.62	1625.71	1625.66	26335	26345	26340	7.62874	104.34	83.8328	352.836	345.9
1625.71	1625.81	1625.76	26345	26355.1	26350	7.64716	123.804	90.963	376.341	349.5
1625.81	1625.91	1625.86	26355.1	26365	26360	7.14322	114.982	107.876	381.616	378.5
1625.91	1626.01	1625.96	26365	26375	26370	7.33093	101.02	87.9767	336.188	270.2
1626.01	1626.11	1626.06	26375	26385	26380	6.38021	88.4597	85.678	331.567	282
1626.11	1626.21	1626.16	26385	26395	26390	7.86821	102.983	86.1225	415.891	578.9
1626.21	1626.31	1626.26	26395	26405	26400	8.55124	91.2891	79.2696	346.02	363.1
1626.31	1626.41	1626.36	26405	26415	26410	6.6979	97.4874	89.279	315.719	238
1626.41	1626.52	1626.47	26415	26425	26420	8.35445	76.7604	75.3701	327.625	298.5
1626.52	1626.62	1626.57	26425	26435	26430	7.21857	90.3968	99.2733	370.935	308.7
1626.62	1626.73	1626.68	26435	26445	26440	6.2204	97.0513	99.6681	334.476	323.4
1626.73	1626.84	1626.78	26445	26455	26450	7.21855	108.351	103.476	400.227	361.4
1626.84	1626.93	1626.88	26455	26464.9	26460	7.24598	99.7856	95.9412	398.801	270.3
1626.93	1627.02	1626.98	26464.9	26475	26470	5.83264	103.692	100.457	304.433	258.2
1627.02	1627.11	1627.06	26475	26485	26480	5.42881	102.563	93.7153	352.232	343.7
1627.11	1627.19	1627.15	26485	26495	26490	7.52763	117.357	107.116	415.762	284.8
1627.19	1627.28	1627.24	26495	26505	26500	7.50543	94.5821	90.5496	416.961	309.6
1627.28	1627.36	1627.32	26505	26515.1	26510	6.30388	104.228	82.8085	324.371	377.7
1627.36	1627.45	1627.41	26515.1	26525.1	26520.1	9.05127	125.208	109.177	386.386	377.7
1627.45	1627.54	1627.5	26525.1	26535	26530	4.29854	54.0076	43.6539	211.816	309.8
1627.54	1627.64	1627.59	26535	26545	26540	NaN	NaN	NaN	NaN	174.4
1627.64	1627.73	1627.68	26545	26555	26550	NaN	NaN	NaN	NaN	174.4
1627.73	1627.82	1627.78	26555	26565	26560	8.37036	84.8927	79.7273	316.778	188.7
1627.82	1627.92	1627.87	26565	26575	26570	6.59786	67.8023	67.4422	260.553	276.6
1627.92	1628.01	1627.96	26575	26585	26580	5.98239	109.811	121.923	304.767	276.6
1628.01	1628.1	1628.06	26585	26595	26590	4.60773	110.967	109.529	277.884	211.1
1628.1	1628.2	1628.15	26595	26605	26600	4.15161	82.5354	63.5379	238.909	211.1
1628.2	1628.29	1628.24	26605	26615	26610	5.12738	100.023	101.775	298.223	235.6
1628.29	1628.38	1628.34	26615	26625	26620	5.53364	82.8732	86.0147	313.39	316.4
1628.38	1628.48	1628.43	26625	26635	26630	5.40707	99.4211	94.5783	305.79	316.4
1628.48	1628.57	1628.52	26635	26645	26640	4.12211	80.4431	42.8361	239.719	260.4
1628.57	1628.66	1628.61	26645	26655	26650	4.84739	80.7771	66.2067	259.291	260.4
1628.66	1628.75	1628.71	26655	26665	26660	6.09628	116.378	92.3924	313.239	284.8
1628.75	1628.84	1628.8	26665	26675	26670	5.00621	112.855	101.215	274.377	315.7
1628.84	1628.93	1628.89	26675	26685	26680	4.55421	96.1106	76.0889	284.87	251.3
1628.93	1629.03	1628.98	26685	26695	26690	4.23627	99.0943	90.8147	265.342	248.5
1629.03	1629.12	1629.07	26695	26705.1	26700.1	3.59896	82.6586	69.3453	251.178	303.9
1629.12	1629.22	1629.17	26705.1	26715	26710.1	5.08521	94.9548	85.2157	281.93	237.2
1629.22	1629.32	1629.27	26715	26725	26720	4.6751	73.2432	61.0618	276.098	268.8
1629.32	1629.43	1629.38	26725	26735	26730	6.63568	101.234	85.079	349.449	299.5
1629.43	1629.53	1629.48	26735	26745	26740	7.76721	89.6219	100.903	309.037	253.7
1629.53	1629.63	1629.58	26745	26754.9	26749.9	3.90111	62.7467	NaN	189.528	154.2
1629.63	1629.73	1629.68	26754.9	26765	26760	6.15298	102.67	115.375	313.565	235.7
1629.73	1629.82	1629.77	26765	26775	26770	5.3572	72.0907	55.5413	287.387	211.9
1629.82	1629.92	1629.87	26775	26785	26780	6.22477	93.3758	88.0581	353.114	241.5
1629.92	1630.01	1629.96	26785	26795	26790	5.35308	104.526	103.508	334.326	254.7
1630.01	1630.11	1630.06	26795	26805	26800	5.65725	92.2853	78.1264	294.765	241.9
1630.11	1630.2	1630.15	26805	26815.1	26810	6.31885	78.2625	70.2806	271.796	201.2
1630.2	1630.3	1630.25	26815.1	26825	26820	9.38867	143.552	120.966	456.745	398.2
1630.3	1630.4	1630.35	26825	26835	26830	6.35591	118.085	106.34	308.095	337.4
1630.4	1630.49	1630.45	26835	26845	26840	6.52045	92.1873	75.6191	261.979	273.4
1630.49	1630.59	1630.54	26845	26855	26850	6.20896	83.7271	73.0111	272.205	189.5
1630.59	1630.69	1630.64	26855	26865	26860	6.31105	103.629	87.9703	360.233	222.2
1630.69	1630.79	1630.74	26865	26875	26870	6.32241	109.24	115.797	319.743	259.3
1630.79	1630.9	1630.84	26875	26885	26880	10.272	105.045	99.5802	296.24	276.3
1630.9	1631	1630.95	26885	26895	26890	7.17403	91.37	81.6195	259.317	272
1631	1631.1	1631.05	26895	26905	26900	6.22875	101.006	79.5813	281.471	236.1
1631.1	1631.21	1631.15	26905	26915	26910	6.75317	111.785	104.789	283.604	303.8
1631.21	1631.31	1631.26	26915	26924.9	26919.9	6.02882	116.418	107.938	319.659	300.5
1631.31	1631.4	1631.36	26924.9	26935	26929.9	4.66196	96.8803	71.3302	246.094	188.2
1631.4	1631.5	1631.45	26935	26945	26940	5.99743	110.991	83.3245	286.465	228.4
1631.5	1631.59	1631.55	26945	26955	26950	5.9518	106.77	93.0308	271.19	253.8
1631.59	1631.69	1631.64	26955	26965	26960	7.13608	91.1978	69.137	244.265	206.4
1631.69	1631.78	1631.74	26965	26975	26970	4.48271	75.4447	59.7445	199.961	215.9
1631.78	1631.88	1631.83	26975	26985.1	26980	5.03314	88.7833	71.9197	226.094	188.4
1631.88	1631.98	1631.93	26985.1	26995	26990	8.88063	95.3547	76.3837	233.827	228.3
1631.98	1632.07	1632.02	26995	27005	27000	4.16013	68.5852	89.4871	227.629	314.2
1632.07	1632.17	1632.12	27005	27015	27010	5.08424	128.535	NaN	247.628	179.3
1632.17	1632.27	1632.22	27015	27025	27020	3.29918	80.6911	NaN	200.391	245.2
1632.27	1632.36	1632.31	27025	27035.1	27030	5.00413	96.2589	NaN	251.631	220.1
[truncated: 9,460 more rows]
