# Supplementary material for: Greenland records of aerosol source and atmospheric lifetime changes from the Eemian to the Holocene
Source: Nat Commun. 2018 Apr 16;9:1476. doi: 10.1038/s41467-018-03924-3 (PMC5902614; doi:10.1038/s41467-018-03924-3)
Supplement: Supplementary file 4 — Supplementary Data 2 [file 41467_2018_3924_MOESM4_ESM.xlsx]

## Sheet: Blatt1
aerosol source concentrations and atmospheric lifetime in 10 yr resolution
Reference: Schüpbach et al., Greenland records of aerosol source and atmospheric lifetime changes from the Eemian to the Holocene, Nature Communications, 2018
Column A:	NEEM depth in m below the surface of top of 10 yr interval
Column B:	NEEM depth in m below the surface of bottom of 10 yr interval
Column C:	NEEM depth in m below the surface of middle of 10 yr interval
Column D:	GICC05 age of the top of the 10 yr interval applied to the NEEM ice core (Rasmussen et al., 2013) in years before present (where present is defined as 1950).
Column E:	GICC05 age of the bottom of the 10 yr interval applied to the NEEM ice core (Rasmussen et al., 2013) in years before present (where present is defined as 1950).
Column F:	GICC05 age of the middle of the 10 yr interval applied to the NEEM ice core (Rasmussen et al., 2013) in years before present (where present is defined as 1950).
Column G:	mean of NH4+ aerosol concentration at the source for each 10 yr interval in ng/m3 (missing values indicated by NaN)
Column H:	mean + 1 sigma of NH4+ aerosol concentration at the source for each 10 yr interval in ng/m3 (missing values indicated by NaN)
Column I:	mean - 1 sigma of NH4+ aerosol concentration at the source for each 10 yr interval in ng/m3 (missing values indicated by NaN)
Column J:	atmospheric residence time of NH4+ for each 10 yr interval in days
Column K:	mean of Na+ aerosol concentration at the source for each 10 yr interval in ng/m3 (missing values indicated by NaN)
Column L:	mean + 1 sigma of Na+ aerosol concentration at the source for each 10 yr interval in ng/m3 (missing values indicated by NaN)
Column M:	mean - 1 sigma of Na+ aerosol concentration at the source for each 10 yr interval in ng/m3 (missing values indicated by NaN)
Column N:	atmospheric residence time of Na+ for each 10 yr interval in days
Column O:	mean of Ca2+ aerosol concentration at the source for each 10 yr interval in ng/m3 (missing values indicated by NaN)
Column P:	mean + 1 sigma of Ca2+ aerosol concentration at the source for each 10 yr interval in ng/m3 (missing values indicated by NaN)
Column Q:	mean - 1 sigma of Ca2+ aerosol concentration at the source for each 10 yr interval in ng/m3 (missing values indicated by NaN)
Column R:	atmospheric residence time of Ca2+ for each 10 yr interval in days
further reference: Rasmussen et al., A first chronology for the North Greenland Eemian Ice Drilling (NEEM) ice core. Climate of the Past 9, 2713–2730, doi:10.5194/cp-9-2713-2013 (2013).
depth_top (m)	depth_bott (m)	depth_mid (m)	ageGICC05ext_top (yr BP)	ageGICC05ext_bott (yr BP)	ageGICC05_mid (yr BP)	NH4source (ng/m3)	NH4source+1sigma (ng/m3)	NH4source-1sigma (ng/m3)	NH4 atm. residence time (days)	Nasource (ng/m3)	Nasource+1sigma (ng/m3)	Nasource-1sigma (ng/m3)	Na atm. residence time (days)	Casource (ng/m3)	Casource+1sigma (ng/m3)	Casource-1sigma (ng/m3)	Ca atm. residence time (days)
1135.64	1136.66	1136.15	7185	7194.91	7189.96	35.548	66.914	4.1827	4.7593	232.92	582.7	-116.86	1.5865	33.853	82.683	-14.977	7.1233
1136.66	1137.63	1137.14	7194.91	7205.05	7199.98	11.8	22.243	1.3565	4.7378	185.62	465.66	-94.417	1.5792	11.697	28.642	-5.248	7.1012
1137.63	1138.59	1138.11	7205.05	7215	7210.03	37.856	71.542	4.1694	4.6999	161.75	407.77	-84.264	1.5663	20.017	49.235	-9.201	7.0621
1138.59	1139.51	1139.05	7215	7225	7220	56.53	106.98	6.0802	4.6793	140.98	356.32	-74.358	1.5593	19.021	46.901	-8.859	7.0407
1139.51	1140.44	1139.98	7225	7235.16	7230.08	49.152	93.035	5.2689	4.6746	123.39	311.95	-65.164	1.5577	20.483	50.532	-9.566	7.0358
1140.44	1141.41	1140.92	7235.16	7244.8	7239.98	57.951	109.77	6.1264	4.6635	208.76	528.56	-111.04	1.554	31.071	76.756	-14.614	7.0243
1141.41	1142.4	1141.9	7244.8	7255.23	7250.02	24.067	45.649	2.4845	4.6473	133.88	339.87	-72.108	1.5485	18.404	45.556	-8.748	7.0075
1142.4	1143.45	1142.92	7255.23	7264.5	7259.87	49.325	93.649	5.0003	4.6343	167.66	426.44	-91.118	1.544	23.481	58.218	-11.256	6.9939
1143.45	1144.61	1144.03	7264.5	7275.18	7269.84	NaN	NaN	NaN	4.6266	NaN	NaN	NaN	1.5414	NaN	#VALUE!	#VALUE!	6.9859
1144.61	1145.67	1145.14	7275.18	7284.58	7279.88	52.442	99.635	5.2494	4.6239	159.25	405.55	-87.05	1.5405	25.864	64.207	-12.479	6.9831
1145.67	1146.62	1146.14	7284.58	7294.92	7289.75	123.57	234.75	12.397	4.6274	175.89	447.87	-96.091	1.5417	19.868	49.302	-9.566	6.9867
1146.62	1147.67	1147.14	7294.92	7304.83	7299.88	20.469	38.91	2.0274	4.6199	120.21	306.52	-66.097	1.5391	16.681	41.434	-8.072	6.9789
1147.67	1148.8	1148.23	7304.83	7315.03	7309.93	NaN	NaN	NaN	4.6008	NaN	NaN	NaN	1.5327	NaN	#VALUE!	#VALUE!	6.9589
1148.8	1149.9	1149.35	7315.03	7324.78	7319.91	NaN	NaN	NaN	4.5851	NaN	NaN	NaN	1.5273	NaN	#VALUE!	#VALUE!	6.9424
1149.9	1150.86	1150.38	7324.78	7334.88	7329.83	35.404	67.515	3.2929	4.5736	81.096	208.01	-45.817	1.5234	13.321	33.277	-6.635	6.9303
1150.86	1151.78	1151.32	7334.88	7345.42	7340.15	116.79	222.51	11.062	4.5851	240.28	615.22	-134.67	1.5273	22.709	56.647	-11.229	6.9424
1151.78	1152.71	1152.24	7345.42	7355	7350.21	13.688	26.012	1.3642	4.6236	175.26	446.59	-96.065	1.5404	32.866	81.597	-15.865	6.9827
1152.71	1153.67	1153.19	7355	7364.96	7359.98	39.513	74.995	4.0314	4.6428	163.54	415.77	-88.689	1.5469	23.551	58.335	-11.233	7.0028
1153.67	1154.7	1154.18	7364.96	7375.19	7370.07	70.027	132.88	7.1758	4.6474	111.93	284.45	-60.592	1.5485	20.887	51.709	-9.935	7.0076
1154.7	1155.75	1155.22	7375.19	7384.87	7380.03	80.932	153.49	8.3745	4.6536	103.96	263.92	-55.994	1.5506	41.013	101.453	-19.427	7.0141
1155.75	1156.7	1156.23	7384.87	7394.81	7389.84	NaN	NaN	NaN	4.6609	NaN	NaN	NaN	1.5531	NaN	#VALUE!	#VALUE!	7.0216
1156.7	1157.6	1157.15	7394.81	7405.27	7400.04	103.88	196.77	10.995	4.667	138.44	350.52	-73.641	1.5551	26.708	65.954	-12.538	7.0279
1157.6	1158.6	1158.1	7405.27	7414.82	7410.04	110.31	208.9	11.726	4.6719	100.59	254.58	-53.408	1.5568	29.52	72.857	-13.817	7.033
1158.6	1159.63	1159.12	7414.82	7425.05	7419.93	134.24	254.54	13.935	4.6533	155.71	395.08	-83.672	1.5505	38.785	95.939	-18.369	7.0138
1159.63	1160.64	1160.13	7425.05	7435.14	7430.09	102.02	194.05	9.9975	4.6099	84.342	215.26	-46.576	1.5357	42.4	105.443	-20.643	6.9684
1160.64	1161.65	1161.14	7435.14	7445.23	7440.18	85.982	163.73	8.2357	4.592	125.82	321.79	-70.158	1.5297	49.228	122.691	-24.235	6.9496
1161.65	1162.65	1162.15	7445.23	7454.78	7450	100.49	191.22	9.7504	4.5975	133.26	340.34	-73.817	1.5315	46.822	116.605	-22.961	6.9554
1162.65	1163.7	1163.18	7454.78	7465.07	7459.93	46.004	87.496	4.5107	4.6049	133.17	339.75	-73.416	1.534	12.36	30.753	-6.033	6.9631
1163.7	1164.73	1164.22	7465.07	7475.11	7470.09	107.31	204	10.624	4.6152	76.668	195.45	-42.117	1.5376	39.945	99.268	-19.378	6.974
1164.73	1165.82	1165.28	7475.11	7485.25	7480.18	183.86	349.89	17.828	4.601	94.661	241.83	-52.504	1.5327	35.278	87.825	-17.269	6.9591
1165.82	1166.94	1166.38	7485.25	7494.67	7489.96	132.16	252.16	12.158	4.5635	111.69	286.73	-63.346	1.52	32.523	81.344	-16.298	6.9197
1166.94	1167.99	1167.47	7494.67	7504.68	7499.67	115.27	220.17	10.377	4.5498	109.25	281.02	-62.521	1.5153	30.817	77.211	-15.577	6.9053
1167.99	1168.95	1168.47	7504.68	7515.16	7509.92	187.24	357.48	17.005	4.5578	114.82	295.16	-65.514	1.5181	27.514	68.869	-13.841	6.9137
1168.95	1169.9	1169.42	7515.16	7525.23	7520.19	91.54	174.5	8.5844	4.5868	123.55	316.79	-69.69	1.5279	42.09	104.993	-20.813	6.9442
1169.9	1170.89	1170.4	7525.23	7535.22	7530.23	54.677	103.96	5.3969	4.6356	175.88	449.07	-97.3	1.5445	34.277	85.013	-16.459	6.9953
1170.89	1171.94	1171.42	7535.22	7545	7540.11	114.62	217.61	11.633	4.6625	131.11	333.91	-71.7	1.5536	39.831	98.477	-18.815	7.0233
1171.94	1173.04	1172.49	7545	7555	7550	83.734	158.9	8.571	4.6689	170.5	433.86	-92.863	1.5558	38.696	95.596	-18.204	7.03
1173.04	1174.1	1173.57	7555	7564.79	7559.89	84.691	160.37	9.013	4.7025	73.591	186.52	-39.342	1.5672	22.346	54.985	-10.293	7.0647
1174.1	1174.98	1174.54	7564.79	7574.75	7569.77	NaN	NaN	NaN	4.7629	NaN	NaN	NaN	1.5877	NaN	#VALUE!	#VALUE!	7.1269
1174.98	1175.73	1175.36	7574.75	7584.87	7579.81	NaN	NaN	NaN	4.7867	NaN	NaN	NaN	1.5958	NaN	#VALUE!	#VALUE!	7.1513
1175.73	1176.55	1176.14	7584.87	7595.58	7590.22	71.399	134.74	8.0584	4.7679	71.535	180.27	-37.202	1.5894	27.683	67.613	-12.247	7.132
1176.55	1177.55	1177.05	7595.58	7605	7600.29	157.83	298.32	17.341	4.7448	67.319	170.17	-35.53	1.5816	26.61	65.171	-11.951	7.1083
1177.55	1178.53	1178.04	7605	7614.82	7609.91	92.237	174.57	9.9079	4.7221	120.52	305.36	-64.312	1.5738	30.858	75.772	-14.056	7.0849
1178.53	1179.36	1178.95	7614.82	7625	7619.91	118.63	224.35	12.907	4.7286	56.338	142.51	-29.832	1.5761	18.829	46.194	-8.536	7.0917
1179.36	1180.21	1179.78	7625	7635	7630	104.57	197.19	11.959	4.7681	87.826	220.86	-45.208	1.5895	31.459	76.814	-13.896	7.1323
1180.21	1181.17	1180.69	7635	7645.37	7640.18	67.023	126.15	7.8968	4.7957	78.881	197.66	-39.901	1.5989	25.127	61.157	-10.903	7.1605
1181.17	1182.29	1181.73	7645.37	7655.06	7650.21	55.389	104.16	6.6178	4.8121	72.844	182.25	-36.567	1.6045	21.841	53.061	-9.379	7.1773
1182.29	1183.39	1182.84	7655.06	7664.79	7659.92	36.395	68.499	4.2911	4.7979	76.331	191.27	-38.612	1.5996	37.344	90.871	-16.183	7.1627
1183.39	1184.37	1183.88	7664.79	7674.94	7669.87	NaN	NaN	NaN	4.7568	NaN	NaN	NaN	1.5856	NaN	#VALUE!	#VALUE!	7.1207
1184.37	1185.28	1184.82	7674.94	7685.2	7680.07	80.848	153.01	8.6853	4.7061	74.851	189.49	-39.783	1.5684	32.543	80.034	-14.948	7.0685
1185.28	1186.15	1185.71	7685.2	7694.84	7690.02	24.696	46.926	2.4657	4.6473	50.515	128.85	-27.82	1.5484	9.2305	22.8625	-4.4015	7.0074
1186.15	1187.02	1186.58	7694.84	7705.18	7700.01	101.29	193.09	9.4795	4.5967	123.15	316.01	-69.715	1.5313	29.852	74.393	-14.689	6.9546
1187.02	1187.88	1187.45	7705.18	7714.82	7710	104.75	200.3	9.2086	4.5474	77.562	200.07	-44.945	1.5145	26.139	65.531	-13.253	6.9028
1187.88	1188.75	1188.32	7714.82	7725.16	7719.99	85.506	163.68	7.329	4.5265	101.54	262.42	-59.333	1.5074	29.735	74.733	-15.263	6.8807
1188.75	1189.83	1189.29	7725.16	7735.61	7730.38	121.51	232.49	10.532	4.5302	144.11	372.01	-83.786	1.5087	29.064	73.008	-14.88	6.8845
1189.83	1191.03	1190.43	7735.61	7745	7740.3	68.884	131.76	6.0128	4.5324	114.35	294.96	-66.268	1.5094	31.809	79.876	-16.258	6.8869
1191.03	1192.12	1191.58	7745	7754.63	7749.81	37.968	72.612	3.3247	4.5332	110.55	285.08	-63.974	1.5097	25.855	64.916	-13.206	6.8877
1192.12	1193.2	1192.66	7754.63	7765.19	7759.91	122.81	234.99	10.622	4.5255	126.61	326.83	-73.61	1.5071	27.972	70.301	-14.357	6.8796
1193.2	1194.21	1193.71	7765.19	7774.89	7770.04	143.9	275.77	12.042	4.5069	76.238	197.36	-44.884	1.5008	19.313	48.655	-10.029	6.8599
1194.21	1195.17	1194.69	7774.89	7784.58	7779.74	64.445	123.68	5.2132	4.4841	89.973	233.51	-53.564	1.4931	42.015	106.151	-22.121	6.8356
1195.17	1196.21	1195.69	7784.58	7794.94	7789.76	105.04	201.89	8.1847	4.4558	114.43	297.73	-68.861	1.4834	40.894	103.68	-21.892	6.8054
1196.21	1197.26	1196.73	7794.94	7805	7799.97	92.96	178.72	7.1994	4.446	110.91	288.59	-66.766	1.4801	33.198	84.262	-17.866	6.7949
1197.26	1198.22	1197.74	7805	7814.96	7809.98	20.979	40.284	1.6747	4.458	243.31	631.45	-144.84	1.4842	22.065	55.91	-11.78	6.8078
1198.22	1199.14	1198.68	7814.96	7824.84	7819.9	108.14	207.07	9.2158	4.4944	105.56	272.48	-61.371	1.4965	37.196	93.805	-19.413	6.8465
1199.14	1200.1	1199.62	7824.84	7835	7829.92	208.27	397.07	19.481	4.5562	147.51	377.72	-82.696	1.5175	41.349	103.47	-20.772	6.912
1200.1	1201.15	1200.63	7835	7844.78	7839.89	41.958	79.733	4.1835	4.6046	108.93	277.27	-59.406	1.534	27.541	68.507	-13.425	6.9629
1201.15	1202.12	1201.64	7844.78	7855	7849.89	61.459	116.56	6.354	4.6352	99.968	253.56	-53.622	1.5443	31.283	77.528	-14.962	6.9948
1202.12	1202.99	1202.55	7855	7864.83	7859.92	99.707	188.8	10.618	4.6619	102.19	258.43	-54.05	1.5534	52.636	130.031	-24.759	7.0227
1202.99	1203.81	1203.4	7864.83	7875.17	7870	75.979	143.7	8.263	4.6822	72.472	182.89	-37.942	1.5603	30.257	74.569	-14.055	7.0438
1203.81	1204.68	1204.25	7875.17	7885	7880.09	NaN	NaN	NaN	4.6969	NaN	NaN	NaN	1.5653	NaN	#VALUE!	#VALUE!	7.059
1204.68	1205.57	1205.13	7885	7894.8	7889.9	199.02	376.03	22.021	4.7044	94.643	238.48	-49.189	1.5678	26.139	64.259	-11.981	7.0667
1205.57	1206.44	1206	7894.8	7905.12	7899.96	78.54	148.3	8.7828	4.7155	95.443	240.23	-49.341	1.5716	27.015	66.327	-12.297	7.0782
1206.44	1207.3	1206.87	7905.12	7914.81	7909.97	NaN	NaN	NaN	4.7314	NaN	NaN	NaN	1.577	NaN	#VALUE!	#VALUE!	7.0946
1207.3	1208.15	1207.73	7914.81	7924.91	7919.86	72.768	137.09	8.4428	4.7501	107.58	269.64	-54.482	1.5834	26.966	65.938	-12.006	7.1138
1208.15	1209.02	1208.59	7924.91	7935.18	7930.05	89.945	169.23	10.663	4.7738	64.615	161.57	-32.335	1.5914	18.715	45.639	-8.209	7.1381
1209.02	1209.95	1209.49	7935.18	7944.78	7939.98	53.533	100.67	6.3968	4.7837	213.05	532.27	-106.17	1.5948	31.652	77.101	-13.797	7.1483
1209.95	1211	1210.48	7944.78	7955.08	7949.93	48.848	91.889	5.8066	4.78	96.206	240.52	-48.11	1.5935	29.929	72.938	-13.08	7.1444
1211	1211.96	1211.48	7955.08	7964.96	7960.02	56.96	107.11	6.8093	4.7884	160.81	401.82	-80.201	1.5964	36.147	88.012	-15.718	7.1531
1211.96	1212.84	1212.4	7964.96	7975	7969.98	89.917	168.91	10.927	4.809	104.4	260.4	-51.6	1.6034	29.628	71.974	-12.718	7.174
1212.84	1213.71	1213.28	7975	7985.17	7980.09	115.88	217.62	14.138	4.817	108.25	269.92	-53.423	1.6061	39.049	94.78	-16.682	7.1823
1213.71	1214.54	1214.13	7985.17	7994.84	7990.01	105.98	199.15	12.814	4.812	89.129	222.54	-44.283	1.6044	29.201	70.924	-12.522	7.1771
1214.54	1215.41	1214.97	7994.84	8005	7999.92	90.066	169.23	10.902	4.8144	97.286	242.89	-48.317	1.6052	25.592	62.143	-10.959	7.1796
1215.41	1216.28	1215.84	8005	8014.94	8009.97	166.82	313.21	20.427	4.8245	139.4	347.51	-68.707	1.6087	30.807	74.717	-13.103	7.1899
1216.28	1217.12	1216.7	8014.94	8024.8	8019.87	120.8	226.52	15.083	4.847	94.755	235.66	-46.149	1.6163	38.256	92.55	-16.038	7.2127
1217.12	1217.9	1217.51	8024.8	8034.89	8029.85	120.61	225.75	15.474	4.8821	122.66	304.08	-58.758	1.6283	33.763	81.366	-13.84	7.2483
1217.9	1218.74	1218.32	8034.89	8045.22	8040.06	170.92	319.52	22.326	4.9079	113.48	280.72	-53.765	1.6371	31.724	76.24	-12.792	7.2743
1218.74	1219.66	1219.2	8045.22	8054.95	8050.09	125.46	234.39	16.523	4.923	140.32	346.84	-66.194	1.6422	40.515	97.215	-16.185	7.2894
1219.66	1220.5	1220.08	8054.95	8064.81	8059.88	89.027	166.23	11.829	4.9404	77.523	191.45	-36.406	1.6481	19.053	45.636	-7.53	7.3068
1220.5	1221.33	1220.91	8064.81	8075.13	8069.97	52.418	97.804	7.0319	4.9612	125.16	308.82	-58.506	1.6552	17.949	42.901	-7.003	7.3276
1221.33	1222.12	1221.73	8075.13	8084.65	8079.89	237.29	442.03	32.541	4.9974	88.767	218.45	-40.916	1.6675	26.181	62.343	-9.981	7.3638
1222.12	1222.99	1222.56	8084.65	8095.15	8089.9	NaN	NaN	NaN	5.0449	NaN	NaN	NaN	1.6837	NaN	#VALUE!	#VALUE!	7.4109
1222.99	1223.85	1223.42	8095.15	8104.69	8099.92	91.613	169.88	13.35	5.0938	112.23	273.94	-49.486	1.7004	33.163	78.186	-11.86	7.459
1223.85	1224.62	1224.24	8104.69	8115.06	8109.87	183.26	339.2	27.331	5.1346	122.89	299	-53.228	1.7143	31.02	72.834	-10.794	7.499
1224.62	1225.38	1225	8115.06	8124.83	8119.95	86.422	159.48	13.362	5.1996	93.043	225.2	-39.111	1.7365	31.965	74.569	-10.639	7.5623
1225.38	1226.17	1225.77	8124.83	8135.28	8130.06	196.41	361.1	31.726	5.2828	118.37	284.57	-47.825	1.7649	42.102	97.426	-13.222	7.6425
1226.17	1226.97	1226.57	8135.28	8144.5	8139.89	107.17	196.4	17.94	5.3603	83.7	200.09	-32.691	1.7913	30.08	69.1	-8.94	7.7164
1226.97	1227.71	1227.34	8144.5	8155.29	8149.9	88.326	161.53	15.124	5.418	70.069	166.92	-26.786	1.811	35.474	81.066	-10.118	7.7709
1227.71	1228.42	1228.07	8155.29	8164.94	8160.11	116.06	211.82	20.305	5.4685	52.463	124.53	-19.6	1.8283	29.785	67.752	-8.182	7.8184
1228.42	1229.13	1228.77	8164.94	8175.14	8170.04	NaN	NaN	NaN	5.4972	NaN	NaN	NaN	1.8381	NaN	#VALUE!	#VALUE!	7.8453
1229.13	1229.83	1229.48	8175.14	8184.69	8179.92	148.5	270.65	26.352	5.503	90.906	215.24	-33.429	1.8401	37.715	85.525	-10.095	7.8507
1229.83	1230.47	1230.15	8184.69	8195	8189.84	149.73	273.33	26.122	5.4857	97.245	231.14	-36.647	1.8342	55.838	126.858	-15.182	7.8345
1230.47	1231.11	1230.79	8195	8205.09	8200.04	64.817	118.54	11.09	5.46	82.231	196.25	-31.788	1.8254	27.257	62.086	-7.572	7.8104
1231.11	1231.88	1231.5	8205.09	8214.82	8209.96	114.5	209.79	19.21	5.4278	89.856	215.25	-35.538	1.8144	39.66	90.618	-11.298	7.7802
1231.88	1232.67	1232.28	8214.82	8224.86	8219.84	159.23	292.01	26.451	5.408	99.762	239.39	-39.863	1.8076	32.62	74.671	-9.431	7.7616
1232.67	1233.42	1233.05	8224.86	8235.06	8229.96	62.394	114.43	10.361	5.3992	82.669	198.32	-32.986	1.8046	26.539	60.794	-7.716	7.7532
1233.42	1234.28	1233.85	8235.06	8245.42	8240.24	125.57	230.45	20.683	5.3795	102.55	246.31	-41.218	1.7979	32.284	74.086	-9.518	7.7346
1234.28	1235.25	1234.76	8245.42	8255.23	8250.32	82.419	151.48	13.358	5.3487	86.899	209.29	-35.496	1.7874	23.973	55.175	-7.229	7.7054
1235.25	1236.21	1235.73	8255.23	8264.92	8260.07	62.626	115.26	9.9955	5.3116	95.601	230.75	-39.552	1.7747	28.592	66.032	-8.848	7.6701
1236.21	1237.09	1236.65	8264.92	8274.84	8269.88	207.59	382.57	32.621	5.2685	71.23	172.26	-29.795	1.76	25.194	58.414	-8.026	7.6287
1237.09	1237.89	1237.49	8274.84	8285	8279.92	71.537	132.05	11.026	5.2244	74.328	180.22	-31.562	1.7449	32.45	75.551	-10.651	7.5863
1237.89	1238.65	1238.27	8285	8294.84	8289.92	129.05	238.67	19.431	5.1794	74.266	180.67	-32.138	1.7296	29.956	70.052	-10.14	7.5427
1238.65	1239.4	1239.02	8294.84	8305.1	8299.97	123.28	228.21	18.353	5.1559	75.971	185.09	-33.15	1.7216	25.609	60.024	-8.806	7.5198
1239.4	1240.2	1239.8	8305.1	8315.19	8310.14	129.63	239.94	19.313	5.1524	106.87	260.29	-46.549	1.7204	34.564	81.034	-11.906	7.5164
1240.2	1240.98	1240.59	8315.19	8324.75	8319.97	58.78	108.71	8.8461	5.1602	120.29	292.43	-51.845	1.723	21.452	50.247	-7.343	7.524
1240.98	1241.67	1241.33	8324.75	8335.22	8329.98	133.22	246.05	20.396	5.1778	84.933	205.83	-35.969	1.729	32.84	76.771	-11.091	7.5411
1241.67	1242.42	1242.04	8335.22	8344.8	8340.01	174.55	321.75	27.357	5.2063	95.776	231.15	-39.601	1.7388	41.481	96.679	-13.717	7.5688
1242.42	1243.27	1242.84	8344.8	8354.9	8349.85	74.87	137.71	12.032	5.2412	123.78	297.42	-49.854	1.7507	26.577	61.718	-8.564	7.6025
1243.27	1244.05	1243.66	8354.9	8365.16	8360.03	61.784	113.49	10.078	5.2644	97.126	232.76	-38.506	1.7586	27.255	63.146	-8.636	7.6248
1244.05	1244.77	1244.41	8365.16	8374.86	8370.01	118.88	218.29	19.472	5.273	101	241.88	-39.884	1.7615	37.667	87.196	-11.862	7.6331
1244.77	1245.58	1245.18	8374.86	8385.11	8379.99	83.58	153.44	13.72	5.2782	107.93	258.4	-42.538	1.7633	17.829	41.253	-5.595	7.6381
1245.58	1246.4	1245.99	8385.11	8394.68	8389.9	106.38	195.29	17.473	5.2807	78.853	188.78	-31.071	1.7641	30.991	71.691	-9.709	7.6404
1246.4	1247.17	1246.79	8394.68	8405.06	8399.87	106.35	195.27	17.421	5.2768	81.921	196.22	-32.375	1.7628	21.208	49.079	-6.663	7.6367
1247.17	1247.93	1247.55	8405.06	8414.83	8409.95	265.38	487.56	43.195	5.2656	71.017	170.29	-28.254	1.759	26.421	61.21	-8.368	7.626
1247.93	1248.67	1248.3	8414.83	8425.14	8419.99	137.55	252.69	22.409	5.2678	97.861	234.63	-38.905	1.7597	30	69.489	-9.489	7.6281
1248.67	1249.39	1249.03	8425.14	8435	8430.07	121.76	223.51	20.004	5.2839	91.576	219.25	-36.099	1.7652	29.595	68.443	-9.253	7.6435
1249.39	1250.1	1249.75	8435	8445.16	8440.08	165.68	304.12	27.245	5.2855	95.179	227.84	-37.483	1.7658	28.594	66.118	-8.93	7.645
1250.1	1250.9	1250.5	8445.16	8455.09	8450.13	149.31	274.22	24.401	5.2733	84.954	203.57	-33.663	1.7616	24.716	57.219	-7.787	7.6333
1250.9	1251.7	1251.3	8455.09	8464.84	8459.96	90.768	166.62	14.914	5.2803	58.39	139.77	-22.993	1.764	21.908	50.68	-6.864	7.6401
1251.7	1252.45	1252.07	8464.84	8475.15	8470	88.335	161.93	14.741	5.305	90.118	215.11	-34.879	1.7724	24.745	57.102	-7.612	7.6637
1252.45	1253.21	1252.83	8475.15	8485	8480.08	67.431	123.47	11.394	5.3295	121.57	289.57	-46.427	1.7808	24.899	57.322	-7.524	7.6871
1253.21	1254	1253.61	8485	8495	8490	79.277	145.04	13.512	5.3512	88.877	211.42	-33.662	1.7882	23.863	54.828	-7.102	7.7078
1254	1254.79	1254.39	8495	8505	8500	78.598	143.78	13.421	5.3574	96.865	230.37	-36.636	1.7903	33.447	76.806	-9.912	7.7136
1254.79	1255.55	1255.17	8505	8514.85	8509.92	174.63	319.58	29.671	5.3475	100.12	238.31	-38.076	1.787	28.094	64.574	-8.386	7.7042
1255.55	1256.34	1255.94	8514.85	8525.34	8520.09	263.47	482.08	44.864	5.3509	135.94	323.45	-51.564	1.7881	25.155	57.799	-7.489	7.7075
1256.34	1257.09	1256.71	8525.34	8534.91	8530.13	92.33	168.78	15.88	5.3691	194.06	460.87	-72.755	1.7943	19.258	44.173	-5.657	7.7247
1257.09	1257.75	1257.42	8534.91	8545.28	8540.1	156.14	285.25	27.031	5.3852	127.92	303.49	-47.639	1.7998	25.855	59.217	-7.507	7.74
1257.75	1258.48	1258.12	8545.28	8555	8550.14	142.31	259.87	24.741	5.402	82.814	196.38	-30.754	1.8056	27.777	63.525	-7.971	7.7559
1258.48	1259.22	1258.85	8555	8565	8560	167.94	306.87	29.01	5.3934	82.779	196.56	-31.005	1.8026	25.33	57.98	-7.32	7.7478
1259.22	1259.97	1259.6	8565	8575	8570	74.932	137.13	12.729	5.3611	61.373	146.17	-23.428	1.7916	18.599	42.704	-5.506	7.7171
1259.97	1260.7	1260.33	8575	8584.72	8579.86	106.38	194.87	17.888	5.3438	93.498	223.11	-36.113	1.7857	23.282	53.546	-6.982	7.7007
1260.7	1261.36	1261.03	8584.72	8595.09	8589.91	99.115	181.62	16.611	5.3414	96.372	230.14	-37.396	1.7849	27.755	63.853	-8.343	7.6985
1261.36	1262.01	1261.69	8595.09	8605.13	8600.11	135.86	248.99	22.72	5.3401	109.74	262.19	-42.712	1.7844	20.998	48.316	-6.32	7.6972
1262.01	1262.75	1262.38	8605.13	8615.19	8610.16	142.72	261.58	23.854	5.3401	73.987	176.79	-28.82	1.7844	24.73	56.904	-7.444	7.6972
1262.75	1263.57	1263.16	8615.19	8624.87	8620.03	123.41	226.27	20.558	5.3319	96.821	231.47	-37.833	1.7816	21.202	48.823	-6.419	7.6894
1263.57	1264.37	1263.97	8624.87	8635	8629.94	85.26	156.4	14.119	5.3165	110.14	263.54	-43.259	1.7764	26.211	60.444	-8.022	7.6747
1264.37	1265.16	1264.76	8635	8645	8640	117.49	215.52	19.454	5.3145	120.97	289.43	-47.494	1.7757	22.957	52.949	-7.035	7.6728
1265.16	1265.93	1265.54	8645	8654.87	8649.94	111.21	203.89	18.526	5.3267	87.531	209.22	-34.156	1.7798	34.983	80.592	-10.626	7.6844
1265.93	1266.67	1266.3	8654.87	8665.17	8660.02	122.02	223.67	20.372	5.3316	97.905	233.93	-38.12	1.7815	21.541	49.602	-6.52	7.6891
1266.67	1267.4	1267.04	8665.17	8674.89	8670.03	116.09	212.83	19.351	5.3291	98.795	236.13	-38.539	1.7807	24.652	56.779	-7.475	7.6867
1267.4	1268.13	1267.76	8674.89	8684.87	8679.88	110.96	203.4	18.523	5.3291	96.301	230.08	-37.481	1.7807	36.466	83.986	-11.054	7.6867
1268.13	1268.85	1268.49	8684.87	8695	8689.93	89.992	164.9	15.089	5.3315	118.94	283.9	-46.009	1.7815	26.137	60.177	-7.903	7.689
1268.85	1269.57	1269.21	8695	8705.14	8700.07	125.56	229.8	21.325	5.3512	90.169	214.69	-34.349	1.7882	30.272	69.561	-9.017	7.7078
1269.57	1270.28	1269.93	8705.14	8714.84	8709.99	136.31	248.98	23.639	5.389	105.73	250.76	-39.296	1.8011	27.319	62.547	-7.909	7.7435
1270.28	1270.91	1270.59	8714.84	8725.32	8720.08	118.64	216.32	20.969	5.428	89.709	212.02	-32.605	1.8145	37.406	85.328	-10.516	7.7804
1270.91	1271.6	1271.25	8725.32	8735	8730.16	82.711	150.51	14.907	5.4736	116.27	273.82	-41.286	1.8301	24.993	56.774	-6.788	7.8232
1271.6	1272.35	1271.97	8735	8744.89	8739.95	154.56	281.02	28.098	5.4955	94.779	222.87	-33.314	1.8375	31.926	72.381	-8.529	7.8436
1272.35	1273.08	1272.71	8744.89	8754.87	8749.88	63.109	114.75	11.472	5.4981	80.258	188.75	-28.231	1.8384	29.233	66.263	-7.797	7.846
1273.08	1273.82	1273.45	8754.87	8765.17	8760.02	131.3	238.62	23.977	5.5115	75.345	177.06	-26.367	1.843	20.567	46.565	-5.431	7.8585
1273.82	1274.52	1274.17	8765.17	8774.78	8769.97	127.33	231.19	23.481	5.5372	81.07	190.18	-28.037	1.8518	28.011	63.275	-7.253	7.8824
1274.52	1275.14	1274.83	8774.78	8785	8779.89	NaN	NaN	NaN	5.5556	NaN	NaN	NaN	1.8581	NaN	#VALUE!	#VALUE!	7.8995
1275.14	1275.83	1275.49	8785	8794.87	8789.93	112.81	204.57	21.055	5.5693	97.739	228.77	-33.293	1.8628	33.586	75.654	-8.482	7.9121
1275.83	1276.57	1276.2	8794.87	8805.17	8800.02	54.884	99.479	10.289	5.5792	134.46	314.44	-45.519	1.8662	NaN	#VALUE!	#VALUE!	7.9213
1276.57	1277.3	1276.94	8805.17	8814.89	8810.03	101.02	183.03	19.015	5.5861	70.305	164.26	-23.651	1.8685	25.713	57.831	-6.405	7.9277
1277.3	1277.96	1277.63	8814.89	8825.13	8820.01	100.86	182.67	19.064	5.5946	55.346	129.2	-18.503	1.8715	35.965	80.825	-8.895	7.9355
1277.96	1278.64	1278.3	8825.13	8834.71	8829.92	103.24	186.88	19.608	5.6057	144.34	336.6	-47.921	1.8752	30.732	68.996	-7.532	7.9457
1278.64	1279.32	1278.98	8834.71	8845.15	8839.93	127.77	231.24	24.309	5.6135	93.179	217.25	-30.887	1.8779	23.865	53.545	-5.815	7.9529
1279.32	1279.99	1279.65	8845.15	8855	8850.07	190.3	344.46	36.146	5.6192	95.462	222.72	-31.795	1.8799	23.425	52.539	-5.689	7.9581
1279.99	1280.64	1280.31	8855	8864.95	8859.98	126.24	228.83	23.653	5.5893	76.28	178.48	-25.918	1.8697	22.581	50.782	-5.62	7.9307
1280.64	1281.26	1280.95	8864.95	8875.13	8870.04	163.04	296.32	29.768	5.5259	86.775	204.04	-30.492	1.8479	29.642	67.038	-7.754	7.8719
1281.26	1281.95	1281.61	8875.13	8884.84	8879.98	123.91	225.47	22.348	5.4975	96.88	228.33	-34.567	1.8382	24.859	56.366	-6.648	7.8455
1281.95	1282.65	1282.3	8884.84	8894.85	8889.85	118.79	216.11	21.474	5.5038	74.049	174.45	-26.354	1.8404	24.935	56.506	-6.636	7.8514
1282.65	1283.3	1282.97	8894.85	8905.12	8899.99	465.21	846.46	83.955	5.499	73.589	173.42	-26.239	1.8387	37.907	85.94	-10.126	7.8469
1283.3	1284.05	1283.67	8905.12	8915.36	8910.24	86.15	156.85	15.452	5.4817	109.56	258.45	-39.33	1.8328	29.692	67.418	-8.034	7.8307
1284.05	1284.88	1284.46	8915.36	8924.47	8919.91	125.76	229.14	22.385	5.4638	71.8	169.61	-26.01	1.8267	24.86	56.538	-6.818	7.814
1284.88	1285.59	1285.23	8924.47	8934.95	8929.71	149.08	271.83	26.322	5.4475	83.074	196.54	-30.395	1.8211	28.016	63.813	-7.781	7.7987
1285.59	1286.27	1285.93	8934.95	8944.75	8939.85	132.75	242.19	23.302	5.4357	82.576	195.58	-30.426	1.8171	24.717	56.361	-6.927	7.7876
1286.27	1286.97	1286.62	8944.75	8955.31	8950.03	110.54	201.72	19.371	5.432	76.742	181.82	-28.335	1.8158	26.549	60.56	-7.462	7.7841
1286.97	1287.67	1287.32	8955.31	8964.86	8960.08	191.85	350	33.704	5.4408	110.54	261.8	-40.728	1.8188	25.28	57.62	-7.06	7.7924
1287.67	1288.34	1288.01	8964.86	8974.95	8969.9	219.92	400.98	38.87	5.4603	68.345	161.73	-25.043	1.8255	23.014	52.366	-6.338	7.8107
1288.34	1289.04	1288.69	8974.95	8985	8979.98	174.48	317.83	31.128	5.4824	61.136	144.43	-22.16	1.8331	27.581	62.632	-7.47	7.8314
1289.04	1289.78	1289.41	8985	8994.69	8989.85	171.12	311.34	30.907	5.5059	71.411	168.29	-25.47	1.8411	25.304	57.335	-6.727	7.8533
1289.78	1290.42	1290.1	8994.69	9005	8999.84	98.483	178.87	18.096	5.5424	84.218	197.8	-29.363	1.8536	23.336	52.7	-6.028	7.8872
1290.42	1291.03	1290.73	9005	9014.99	9010	106.5	192.95	20.044	5.5974	88.366	206.55	-29.815	1.8724	19.062	42.835	-4.711	7.9381
1291.03	1291.64	1291.34	9014.99	9025	9020	145.05	262.41	27.692	5.632	83.496	194.6	-27.611	1.8843	31.696	71.009	-7.617	7.9699
1291.64	1292.26	1291.95	9025	9035.01	9030	120.05	217.05	23.048	5.6471	69.888	162.71	-22.928	1.8894	27.629	61.817	-6.559	7.9837
1292.26	1292.87	1292.57	9035.01	9045.1	9040.05	116.6	210.69	22.509	5.6657	68.993	160.47	-22.481	1.8958	32.396	72.37	-7.578	8.0008
1292.87	1293.52	1293.2	9045.1	9054.86	9049.98	95.751	172.92	18.579	5.6881	64.535	149.99	-20.918	1.9035	38.818	86.561	-8.925	8.0212
1293.52	1294.15	1293.83	9054.86	9065	9059.93	174.86	315.65	34.069	5.6997	74.738	173.56	-24.083	1.9074	42.461	94.59	-9.668	8.0318
1294.15	1294.78	1294.47	9065	9075.14	9070.07	190.35	343.5	37.214	5.7011	90.545	210.06	-28.97	1.9079	30.73	68.442	-6.982	8.0331
1294.78	1295.46	1295.12	9075.14	9085	9080.07	161.58	291.48	31.68	5.7076	55.998	129.83	-17.832	1.9101	26.464	58.907	-5.979	8.0389
1295.46	1296.11	1295.78	9085	9095.01	9090.01	78.132	140.91	15.357	5.7187	60.547	140.32	-19.229	1.9139	23.354	51.939	-5.231	8.049
1296.11	1296.72	1296.42	9095.01	9105.1	9100.05	93.202	168.11	18.296	5.7151	80.579	186.8	-25.64	1.9127	29.361	65.317	-6.595	8.0458
1296.72	1297.38	1297.05	9105.1	9115	9110.05	192.57	347.52	37.609	5.6967	71.195	165.19	-22.804	1.9064	24.39	54.341	-5.561	8.0291
1297.38	1298.07	1297.73	9115	9125	9120	101.8	183.81	19.793	5.6809	60.176	139.74	-19.386	1.901	25.299	56.44	-5.842	8.0146
1298.07	1298.73	1298.4	9125	9134.9	9129.95	197.98	357.62	38.338	5.667	41.434	96.285	-13.416	1.8963	21.308	47.591	-4.975	8.002
1298.73	1299.34	1299.03	9134.9	9145	9139.95	113.94	205.74	22.149	5.6798	62.903	146.07	-20.267	1.9006	22.249	49.64	-5.142	8.0136
1299.34	1299.96	1299.65	9145	9155.06	9150.03	124.33	224.2	24.454	5.7208	55.083	127.64	-17.478	1.9147	29.65	65.929	-6.629	8.0509
1299.96	1300.6	1300.28	9155.06	9164.88	9159.97	157.45	283.65	31.253	5.7499	78.564	181.73	-24.602	1.9246	17.647	39.145	-3.851	8.0773
1300.6	1301.25	1300.93	9164.88	9175.14	9170.01	86.636	155.96	17.313	5.7667	57.317	132.38	-17.75	1.9304	17.238	38.182	-3.706	8.0925
1301.25	1301.92	1301.59	9175.14	9185	9180.07	258.82	465.45	52.194	5.7903	88.505	204	-26.991	1.9385	32.288	71.375	-6.799	8.1137
1301.92	1302.58	1302.25	9185	9194.9	9189.95	110.48	198.45	22.519	5.8189	69.237	159.21	-20.731	1.9483	23.461	51.738	-4.816	8.1394
1302.58	1303.14	1302.86	9194.9	9204.89	9199.9	177.07	317.58	36.568	5.8616	63.778	146.25	-18.69	1.963	22.502	49.452	-4.448	8.1776
1303.14	1303.69	1303.42	9204.89	9215.14	9210.02	117.04	209.53	24.545	5.9198	75.336	172.21	-21.535	1.9829	17.386	38.034	-3.262	8.2293
1303.69	1304.32	1304.01	9215.14	9224.96	9220.05	142.13	254.15	30.117	5.9587	62.43	142.39	-17.536	1.9963	27.084	59.07	-4.902	8.2636
1304.32	1304.93	1304.63	9224.96	9235.06	9230.01	159.85	285.67	34.042	5.9752	56.185	128	-15.635	2.002	20.368	44.365	-3.629	8.2781
1304.93	1305.51	1305.22	9235.06	9244.93	9239.99	91.387	163.24	19.536	5.9892	53.34	121.42	-14.739	2.0068	21.77	47.367	-3.827	8.2904
1305.51	1306.09	1305.8	9244.93	9255.01	9249.97	129.7	231.6	27.795	5.9999	71.578	162.85	-19.696	2.0104	29.274	63.643	-5.095	8.2998
1306.09	1306.63	1306.36	9255.01	9265	9260	80.494	143.71	17.276	6.0062	66.229	150.64	-18.179	2.0126	32.362	70.323	-5.599	8.3053
1306.63	1307.18	1306.91	9265	9274.99	9270	106.49	190.11	22.863	6.0077	40.567	92.262	-11.128	2.0131	16.013	34.792	-2.766	8.3067
1307.18	1307.75	1307.47	9274.99	9285.19	9280.09	87.898	156.98	18.819	5.9923	78.197	177.93	-21.532	2.0078	22.29	48.486	-3.906	8.2931
1307.75	1308.37	1308.06	9285.19	9294.86	9290.02	170.71	305.11	36.318	5.9594	99.071	225.67	-27.531	1.9965	30.259	65.981	-5.463	8.2642
1308.37	1309	1308.68	9294.86	9305	9299.93	144.41	258.23	30.6	5.9447	69.886	159.33	-19.561	1.9915	22.442	48.992	-4.108	8.2513
1309	1309.63	1309.32	9305	9315.14	9310.07	111.38	199.21	23.555	5.9462	70.204	160.17	-19.76	1.992	21.666	47.296	-3.964	8.2526
1309.63	1310.31	1309.97	9315.14	9325	9320.07	119.51	213.83	25.184	5.9376	71.441	163.14	-20.256	1.989	34.547	75.47	-6.376	8.245
1310.31	1310.99	1310.65	9325	9335	9330	116.95	209.37	24.526	5.9197	62.547	142.97	-17.88	1.9829	20.916	45.757	-3.925	8.2292
1310.99	1311.65	1311.32	9335	9344.74	9339.87	201.87	361.73	42.011	5.8934	75.423	172.7	-21.85	1.9739	21.777	47.74	-4.186	8.2059
1311.65	1312.25	1311.95	9344.74	9355.01	9349.88	94.163	168.93	19.396	5.8601	76.324	175.15	-22.502	1.9625	22.733	49.969	-4.503	8.1762
1312.25	1312.81	1312.53	9355.01	9365.13	9360.07	130.91	235.04	26.792	5.8386	117.84	270.79	-35.113	1.9551	29.748	65.502	-6.006	8.1571
1312.81	1313.42	1313.11	9365.13	9375.15	9370.14	258.69	464.53	52.843	5.8312	69.448	159.64	-20.748	1.9525	23.378	51.507	-4.751	8.1504
1313.42	1314.06	1313.74	9375.15	9384.87	9380.01	135.98	244.18	27.776	5.8292	89.087	204.78	-26.602	1.9518	28.146	62.02	-5.728	8.1486
1314.06	1314.66	1314.36	9384.87	9394.91	9389.89	132.72	238.28	27.154	5.832	82.824	190.3	-24.651	1.9528	22.582	49.747	-4.583	8.1511
1314.66	1315.24	1314.95	9394.91	9405.07	9399.99	209.9	376.6	43.199	5.8501	75.19	172.54	-22.158	1.959	21.504	47.302	-4.294	8.1673
1315.24	1315.84	1315.54	9405.07	9415	9410.04	111.98	200.68	23.285	5.8847	93.116	213.21	-26.974	1.9709	26.43	57.976	-5.116	8.1982
1315.84	1316.49	1316.17	9415	9424.91	9419.96	93.206	166.88	19.529	5.916	79.167	181	-22.665	1.9816	23.318	51.026	-4.39	8.2259
1316.49	1317.12	1316.8	9424.91	9434.9	9429.91	461.39	825.64	97.149	5.9445	65.821	150.38	-18.736	1.9914	26.236	57.289	-4.817	8.2511
1317.12	1317.71	1317.41	9434.9	9445.25	9440.07	106.8	191.03	22.569	5.9607	74.162	169.32	-20.993	1.997	24.578	53.604	-4.448	8.2654
1317.71	1318.32	1318.01	9445.25	9454.73	9449.99	91.095	162.89	19.301	5.9639	86.705	197.8	-24.39	1.9981	24.027	52.384	-4.33	8.2682
1318.32	1318.9	1318.61	9454.73	9465.01	9459.87	107.1	191.43	22.772	5.9733	68.298	155.67	-19.078	2.0013	25.856	56.329	-4.617	8.2765
1318.9	1319.44	1319.17	9465.01	9474.89	9469.95	75.984	135.73	16.235	5.9907	66.093	150.48	-18.295	2.0073	29.462	64.098	-5.174	8.2918
1319.44	1319.97	1319.71	9474.89	9485.25	9480.07	117.01	208.9	25.117	6.0091	51.554	117.26	-14.154	2.0136	19.967	43.379	-3.445	8.3078
1319.97	1320.55	1320.26	9485.25	9495	9490.13	127.09	226.77	27.408	6.0301	77.921	177.07	-21.226	2.0208	24.511	53.168	-4.146	8.3262
1320.55	1321.14	1320.85	9495	9504.88	9499.94	343.13	612.15	74.103	6.0374	64.907	147.46	-17.643	2.0233	25.262	54.767	-4.243	8.3326
1321.14	1321.72	1321.43	9504.88	9515.13	9510	94.694	168.97	20.422	6.0327	92.796	210.89	-25.296	2.0217	24.013	52.079	-4.053	8.3285
1321.72	1322.28	1322	9515.13	9524.78	9519.96	123.22	219.85	26.59	6.0352	70.992	161.31	-19.331	2.0225	23.861	51.74	-4.018	8.3307
1322.28	1322.82	1322.55	9524.78	9535.12	9529.95	158.19	282.15	34.22	6.0443	75.611	171.71	-20.491	2.0257	24.489	53.064	-4.086	8.3386
1322.82	1323.37	1323.09	9535.12	9545.13	9540.13	257.7	459.56	55.83	6.05	65.08	147.75	-17.586	2.0276	29.205	63.256	-4.846	8.3436
1323.37	1323.97	1323.67	9545.13	9555	9550.06	124.21	221.5	26.919	6.0516	72.812	165.29	-19.663	2.0282	33.646	72.866	-5.574	8.345
1323.97	1324.61	1324.29	9555	9565.09	9560.04	134.58	239.97	29.195	6.0508	88.053	199.82	-23.713	2.0279	26.836	58.118	-4.446	8.3443
1324.61	1325.23	1324.92	9565.09	9575.01	9570.05	164.97	294.11	35.836	6.0476	74.059	167.97	-19.85	2.0268	21.061	45.618	-3.496	8.3415
1325.23	1325.8	1325.51	9575.01	9584.95	9579.98	116.38	207.48	25.279	6.0468	72.888	165.31	-19.535	2.0266	24.089	52.18	-4.002	8.3408
1325.8	1326.38	1326.09	9584.95	9595.05	9590	102.3	182.4	22.191	6.0484	97.364	220.93	-26.206	2.0271	31.644	68.542	-5.254	8.3422
1326.38	1326.96	1326.67	9595.05	9604.93	9599.99	66.324	118.3	14.352	6.0428	76.589	173.91	-20.728	2.0252	25.415	55.076	-4.246	8.3373
1326.96	1327.54	1327.25	9604.93	9615.01	9609.97	159.08	283.85	34.311	6.0304	73.623	167.3	-20.052	2.0209	23.724	51.46	-4.012	8.3265
1327.54	1328.09	1327.81	9615.01	9625.01	9620.01	145.33	259.38	31.276	6.0178	125.56	285.41	-34.298	2.0166	31.767	68.969	-5.435	8.3155
1328.09	1328.64	1328.36	9625.01	9635.09	9630.05	152.61	272.4	32.807	6.0054	55.5	126.16	-15.159	2.0123	25.626	55.684	-4.432	8.3046
1328.64	1329.23	1328.93	9635.09	9645	9640.05	224.17	399.97	48.373	6.015	62.97	143	-17.059	2.0156	23.538	51.107	-4.031	8.3131
1329.23	1329.84	1329.53	9645	9655	9650	176.42	314.44	38.392	6.046	65.68	148.86	-17.504	2.0263	30.662	66.417	-5.093	8.3401
1329.84	1330.42	1330.13	9655	9664.76	9659.88	219.76	391.44	48.092	6.0681	64.946	147.02	-17.123	2.0339	24.083	52.079	-3.913	8.3594
1330.42	1330.97	1330.7	9664.76	9675.25	9670	152.82	272.1	33.528	6.0805	76.388	172.82	-20.049	2.0381	22.296	48.17	-3.578	8.3701
1330.97	1331.55	1331.26	9675.25	9685	9680.13	118.82	211.59	26.04	6.078	48.485	109.73	-12.76	2.0373	15.686	33.897	-2.525	8.368
1331.55	1332.14	1331.85	9685	9694.88	9689.94	134.05	238.85	29.24	6.061	82.364	186.61	-21.882	2.0314	25.338	54.825	-4.149	8.3532
1332.14	1332.69	1332.42	9694.88	9704.89	9699.89	195.93	349.33	42.534	6.0424	65.091	147.64	-17.455	2.025	28.374	61.481	-4.733	8.3369
1332.69	1333.23	1332.96	9704.89	9715.25	9710.07	75.248	134.24	16.253	6.022	74.843	169.94	-20.257	2.018	29.857	64.795	-5.081	8.3191
1333.23	1333.81	1333.52	9715.25	9725	9720.13	161.17	287.42	34.925	6.0321	94.74	214.95	-25.472	2.0215	26.134	56.67	-4.402	8.328
1333.81	1334.38	1334.1	9725	9734.77	9729.89	118.86	211.68	26.032	6.0705	85.236	192.9	-22.43	2.0347	28.956	62.605	-4.693	8.3614
1334.38	1334.96	1334.67	9734.77	9745.36	9740.07	97.845	174.11	21.582	6.0996	78.979	178.46	-20.499	2.0447	27.295	58.885	-4.295	8.3866
1334.96	1335.58	1335.27	9745.36	9754.9	9750.13	136.27	242.38	30.165	6.12	56.947	128.59	-14.699	2.0517	22.753	49.015	-3.509	8.4043
1335.58	1336.23	1335.9	9754.9	9765.05	9759.97	199.53	354.78	44.279	6.1321	62.303	140.61	-16.006	2.0559	28.004	60.273	-4.265	8.4148
1336.23	1336.87	1336.55	9765.05	9774.48	9769.76	228.48	406.15	50.813	6.1387	66.48	149.95	-16.994	2.0581	26.322	56.624	-3.98	8.4205
1336.87	1337.36	1337.12	9774.48	9784.99	9779.74	125.62	223.35	27.896	6.1325	72.549	163.7	-18.601	2.056	19.782	42.574	-3.01	8.4151
1337.36	1337.81	1337.58	9784.99	9795.1	9790.05	272.28	484.46	60.103	6.1104	83.142	187.87	-21.59	2.0484	18.947	40.845	-2.951	8.3961
1337.81	1338.32	1338.06	9795.1	9805.08	9800.09	148.84	264.86	32.821	6.1065	92.854	209.87	-24.165	2.0471	28.048	60.483	-4.387	8.3927
1338.32	1338.87	1338.59	9805.08	9815	9810.04	181.64	323.08	40.194	6.1194	92.488	208.87	-23.89	2.0515	23.741	51.146	-3.664	8.4038
1338.87	1339.44	1339.15	9815	9825.07	9820.04	233.15	414.37	51.927	6.1427	73.983	166.81	-18.844	2.0595	22.507	48.402	-3.388	8.4239
1339.44	1339.99	1339.72	9825.07	9834.89	9829.98	111.19	197.37	24.998	6.1773	85.032	191.27	-21.208	2.0714	27.39	58.75	-3.97	8.4536
1339.99	1340.58	1340.28	9834.89	9845.23	9840.06	86.513	153.38	19.642	6.2178	69.639	156.27	-16.997	2.0854	26.329	56.307	-3.649	8.4883
1340.58	1341.18	1340.88	9845.23	9855.01	9850.12	120.77	213.82	27.721	6.2681	70.36	157.49	-16.766	2.1027	21.406	45.614	-2.802	8.5311
1341.18	1341.7	1341.44	9855.01	9865.01	9860.01	59.173	104.7	13.648	6.2865	95.874	214.32	-22.57	2.109	24.677	52.514	-3.16	8.5467
1341.7	1342.22	1341.96	9865.01	9875.05	9870.03	120	212.33	27.668	6.2763	75.206	168.09	-17.68	2.1055	21.631	46.061	-2.799	8.5381
1342.22	1342.77	1342.5	9875.05	9885	9880.03	90.191	159.53	20.849	6.2798	60.166	134.36	-14.03	2.1067	29.952	63.759	-3.855	8.541
1342.77	1343.3	1343.03	9885	9894.96	9889.98	129.37	228.67	30.067	6.2967	68.864	153.55	-15.821	2.1125	21.757	46.256	-2.742	8.5554
1343.3	1343.8	1343.55	9894.96	9905.01	9899.98	203.21	358.9	47.517	6.3206	160.27	356.78	-36.235	2.1207	31.427	66.699	-3.845	8.5755
1343.8	1344.32	1344.06	9905.01	9915.11	9910.06	218.93	386.32	51.55	6.3518	87.001	193.33	-19.326	2.1315	26.27	55.631	-3.091	8.6018
1344.32	1344.84	1344.58	9915.11	9924.91	9920.01	178.16	313.94	42.373	6.3961	55.69	123.42	-12.041	2.1468	22.849	48.237	-2.539	8.6389
1344.84	1345.38	1345.11	9924.91	9935.24	9930.07	97.233	171.05	23.419	6.4518	62.046	137.03	-12.942	2.166	25.575	53.783	-2.633	8.6853
1345.38	1345.93	1345.66	9935.24	9944.78	9940.01	126.61	222.42	30.811	6.4992	69.361	152.76	-14.033	2.1823	24.952	52.303	-2.399	8.7245
1345.93	1346.45	1346.19	9944.78	9955.01	9949.9	45.041	79.046	11.037	6.5323	61.039	134.17	-12.091	2.1937	24.999	52.284	-2.286	8.7518
1346.45	1346.98	1346.71	9955.01	9965.25	9960.13	192.93	338.35	47.519	6.558	78.321	171.91	-15.268	2.2026	26.638	55.616	-2.34	8.7729
1346.98	1347.52	1347.25	9965.25	9974.64	9969.95	64.988	113.92	16.052	6.5732	80.183	175.86	-15.492	2.2078	23.283	48.563	-1.997	8.7853
1347.52	1348.02	1347.77	9974.64	9985.22	9979.93	100.35	175.88	24.822	6.5802	77.482	169.87	-14.903	2.2103	26.622	55.501	-2.257	8.7911
1348.02	1348.53	1348.27	9985.22	9994.79	9990.01	135.85	238.09	33.609	6.5802	88.236	193.43	-16.957	2.2103	22.186	46.253	-1.881	8.7911
1348.53	1349.02	1348.77	9994.79	10005.1	9999.94	67.186	117.75	16.626	6.582	77.612	170.13	-14.904	2.2109	20.585	42.91	-1.74	8.7926
1349.02	1349.5	1349.26	10005.1	10015	10010	360.13	631.1	89.152	6.5859	65.649	143.9	-12.598	2.2122	22.507	46.906	-1.892	8.7957
1349.5	1350	1349.75	10015	10025	10020	235.78	413.18	58.384	6.5886	65.994	144.65	-12.66	2.2132	28.3	58.968	-2.368	8.798
1350	1350.53	1350.26	10025	10035	10030	187.2	328.04	46.36	6.5905	54.89	120.31	-10.529	2.2138	24.162	50.34	-2.016	8.7995
1350.53	1351.05	1350.79	10035	10045	10040	102.93	180.37	25.487	6.5924	63.146	138.42	-12.125	2.2145	21.598	44.995	-1.799	8.801
1351.05	1351.55	1351.3	10045	10055	10050	194.41	340.69	48.12	6.5943	112.69	247.07	-21.688	2.2151	26.302	54.789	-2.185	8.8026
1351.55	1352.07	1351.81	10055	10065.1	10060	143.08	250.92	35.232	6.5737	71.125	156.18	-13.935	2.208	23.403	48.819	-2.013	8.7857
1352.07	1352.6	1352.33	10065.1	10074.9	10070	124.42	218.51	30.33	6.5309	50.004	110.13	-10.126	2.1932	17.706	37.043	-1.631	8.7506
1352.6	1353.1	1352.85	10074.9	10085	10080	186.87	328.51	45.231	6.4994	57.353	126.58	-11.869	2.1824	21.304	44.667	-2.059	8.7247
1353.1	1353.62	1353.36	10085	10095.1	10090.1	75.716	133.18	18.248	6.4775	62.183	137.39	-13.023	2.1748	22.968	48.226	-2.29	8.7066
1353.62	1354.13	1353.87	10095.1	10104.8	10099.9	63.63	111.94	15.32	6.4722	79.055	174.71	-16.603	2.173	24.867	52.232	-2.498	8.7022
1354.13	1354.65	1354.39	10104.8	10115.5	10110.1	59.006	103.78	14.237	6.4827	64.784	143.09	-13.525	2.1766	24.378	51.169	-2.413	8.7109
1354.65	1355.23	1354.94	10115.5	10124.7	10120.1	86.628	152.35	20.91	6.4864	101.65	224.51	-21.207	2.1779	22.502	47.221	-2.217	8.7139
1355.23	1355.79	1355.51	10124.7	10134.9	10129.8	73.137	128.64	17.631	6.483	82.823	183	-17.353	2.1767	29.421	61.756	-2.914	8.7112
1355.79	1356.31	1356.05	10134.9	10145.1	10140	179.67	315.93	43.411	6.4935	58.634	129.47	-12.206	2.1803	18.567	38.944	-1.81	8.7199
1356.31	1356.83	1356.57	10145.1	10154.8	10149.9	116.04	203.88	28.21	6.5196	77.45	170.72	-15.821	2.1893	22.782	47.7	-2.136	8.7414
1356.83	1357.32	1357.07	10154.8	10165.1	10159.9	314.99	553.31	76.679	6.5269	50.2	110.61	-10.215	2.1919	22.264	46.593	-2.065	8.7474
1357.32	1357.81	1357.56	10165.1	10175.1	10170.1	95.486	167.81	23.166	6.5156	66.846	147.45	-13.756	2.1879	31.794	66.591	-3.003	8.738
1357.81	1358.33	1358.07	10175.1	10184.9	10180	160.3	281.61	38.988	6.5288	66.678	146.98	-13.624	2.1925	28.495	59.629	-2.639	8.7489
1358.33	1358.85	1358.59	10184.9	10195	10189.9	131.79	231.27	32.308	6.5651	71.993	158.34	-14.352	2.205	25.753	53.758	-2.252	8.7787
1358.85	1359.33	1359.09	10195	10205	10200	92.417	161.95	22.885	6.6128	78.675	172.53	-15.185	2.2215	29.145	60.647	-2.357	8.8177
1359.33	1359.8	1359.56	10205	10215	10210	126.78	221.79	31.774	6.6719	70.879	154.89	-13.137	2.2419	22.795	47.249	-1.659	8.8656
1359.8	1360.34	1360.07	10215	10225.2	10220.1	347.08	606.34	87.819	6.7183	67.131	146.28	-12.02	2.258	28.051	57.969	-1.867	8.9031
1360.34	1360.88	1360.61	10225.2	10234.9	10230	144.87	252.82	36.921	6.7519	52.248	113.59	-9.0986	2.2696	22.821	47.058	-1.416	8.93
1360.88	1361.34	1361.11	10234.9	10245	10239.9	238.16	415.38	60.947	6.7748	56.068	121.75	-9.6154	2.2775	23.695	48.789	-1.399	8.9484
1361.34	1361.81	1361.58	10245	10255.1	10250.1	101.21	176.49	25.936	6.7888	69.071	149.95	-11.804	2.2823	26.164	53.828	-1.5	8.9596
1361.81	1362.3	1362.06	10255.1	10265	10260.1	93.626	163.12	24.129	6.8203	35.577	77.1	-5.9461	2.2932	24.341	49.979	-1.297	8.9846
1362.3	1362.79	1362.55	10265	10274.9	10270	110.55	192.34	28.766	6.8682	82.845	178.98	-13.293	2.3098	22.855	46.786	-1.076	9.0226
1362.79	1363.27	1363.03	10274.9	10285	10279.9	158.47	275.4	41.531	6.9087	62.145	133.96	-9.6684	2.3238	24.336	49.694	-1.022	9.0545
1363.27	1363.7	1363.48	10285	10295	10290	243.74	423.29	64.193	6.9419	69.164	148.87	-10.544	2.3353	29.041	59.185	-1.103	9.0806
1363.7	1364.18	1363.94	10295	10305.2	10300.1	51.04	88.548	13.532	6.9848	59.682	128.2	-8.8317	2.3501	38.684	78.636	-1.268	9.1141
1364.18	1364.69	1364.44	10305.2	10314.9	10310.1	72.222	125.13	19.314	7.0387	39.763	85.175	-5.6484	2.3688	24.074	48.781	-0.633	9.156
1364.69	1365.16	1364.93	10314.9	10324.7	10319.8	49.751	86.133	13.369	7.0707	65.48	140.05	-9.0862	2.3799	28.752	58.152	-0.648	9.1809
1365.16	1365.58	1365.37	10324.7	10335.2	10330	88.069	152.44	23.702	7.0834	59.155	126.46	-8.1506	2.3843	29.548	59.719	-0.623	9.1907
1365.58	1366.02	1365.8	10335.2	10345	10340.1	262.91	454.88	70.941	7.0981	59.696	127.5	-8.1125	2.3894	29.582	59.735	-0.571	9.202
1366.02	1366.45	1366.23	10345	10355	10350	221	382.18	59.828	7.113	57.761	123.23	-7.703	2.3946	20.724	41.81	-0.362	9.2134
1366.45	1366.89	1366.67	10355	10365.1	10360	108.79	188.05	29.53	7.1294	41.399	88.239	-5.441	2.4003	20.391	41.099	-0.317	9.226
1366.89	1367.35	1367.12	10365.1	10375	10370	183.34	316.81	49.866	7.1471	55.531	118.29	-7.2265	2.4064	20.527	41.333	-0.279	9.2396
1367.35	1367.81	1367.58	10375	10385.1	10380	166.1	286.86	45.34	7.1679	50.536	107.51	-6.4421	2.4136	25.37	51.022	-0.282	9.2555
1367.81	1368.29	1368.05	10385.1	10394.8	10390	106.96	184.58	29.346	7.1926	60.461	128.39	-7.4659	2.4222	23.839	47.872	-0.194	9.2743
1368.29	1368.74	1368.51	10394.8	10405	10399.9	76.125	131.3	20.948	7.2122	65.761	139.5	-7.9769	2.429	27.865	55.896	-0.166	9.2892
1368.74	1369.18	1368.96	10405	10415	10410	177.2	305.59	48.82	7.2281	68.598	145.48	-8.2809	2.4345	19.29	38.663	-0.083	9.3013
1369.18	1369.64	1369.41	10415	10425	10420	99.511	171.63	27.394	7.2281	62.35	132.27	-7.5736	2.4345	23.1	46.3	-0.1	9.3013
1369.64	1370.1	1369.87	10425	10435	10430	140.78	242.9	38.65	7.2124	56.953	120.94	-7.0333	2.4291	21.912	43.959	-0.135	9.2894
1370.1	1370.55	1370.32	10435	10444.9	10439.9	190.31	328.46	52.158	7.2001	66.161	140.58	-8.2546	2.4248	24.837	49.862	-0.188	9.28
1370.55	1370.98	1370.76	10444.9	10455	10450	92.234	159.21	25.256	7.1913	71.602	152.17	-8.9705	2.4217	23.49	47.18	-0.2	9.2733
1370.98	1371.42	1371.2	10455	10465	10460	86.986	150.15	23.818	7.189	51.145	108.7	-6.4053	2.4209	17.027	34.203	-0.149	9.2716
1371.42	1371.88	1371.65	10465	10475	10470	310.43	535.79	85.07	7.1934	47.504	100.93	-5.9198	2.4225	21.198	42.57	-0.174	9.275
1371.88	1372.33	1372.11	10475	10484.9	10480	161.46	278.67	44.256	7.1968	64.553	137.15	-8.04	2.4236	20.517	41.195	-0.161	9.2775
1372.33	1372.77	1372.55	10484.9	10495.2	10490.1	85.07	146.83	23.306	7.199	47.96	101.92	-5.9979	2.4244	28.878	57.978	-0.222	9.2792
1372.77	1373.24	1373.01	10495.2	10504.9	10500.1	97.605	168.49	26.717	7.199	51.842	110.21	-6.5275	2.4244	21.755	43.679	-0.169	9.2792
1373.24	1373.72	1373.48	10504.9	10515	10510	173.7	299.91	47.486	7.1968	59.937	127.49	-7.6132	2.4236	26.95	54.12	-0.22	9.2775
1373.72	1374.17	1373.95	10515	10525	10520	219.72	379.43	60.016	7.1946	53.112	113.01	-6.7868	2.4229	25.637	51.491	-0.217	9.2758
1374.17	1374.62	1374.4	10525	10535	10530	293.3	506.53	80.08	7.1923	48.122	102.41	-6.165	2.4221	17.494	35.14	-0.152	9.2741
1374.62	1375.05	1374.84	10535	10545.1	10540	106.4	183.78	29.025	7.1868	49.966	106.37	-6.4329	2.4202	25.765	51.772	-0.242	9.2699
1375.05	1375.5	1375.28	10545.1	10555	10550	93.359	161.28	25.433	7.1778	65.013	138.46	-8.4322	2.417	19.676	39.557	-0.205	9.263
1375.5	1375.96	1375.73	10555	10565	10560	127.79	220.76	34.82	7.1768	57.081	121.55	-7.3908	2.4167	26.879	54.039	-0.281	9.2622
1375.96	1376.42	1376.19	10565	10575	10570	129.68	223.96	35.393	7.1834	49.571	105.49	-6.3516	2.419	24.669	49.576	-0.238	9.2673
1376.42	1376.88	1376.65	10575	10585	10580	109.33	188.76	29.891	7.1946	52.938	112.59	-6.716	2.4229	27.029	54.284	-0.226	9.2758
1376.88	1377.32	1377.1	10585	10594.9	10590	104.07	179.64	28.506	7.2102	61.574	130.89	-7.7381	2.4283	22.703	45.557	-0.151	9.2877
1377.32	1377.77	1377.55	10594.9	10605.2	10600.1	153.73	265.28	42.17	7.2202	56.675	120.41	-7.0602	2.4318	27.788	55.729	-0.153	9.2953
1377.77	1378.23	1378	10605.2	10614.8	10610	100.81	173.94	27.69	7.2249	50.172	106.54	-6.198	2.4334	20.241	40.582	-0.1	9.2988
1378.23	1378.68	1378.46	10614.8	10625	10619.9	183.1	315.85	50.349	7.2324	51.466	109.25	-6.3145	2.436	27.013	54.135	-0.109	9.3046
1378.68	1379.12	1378.9	10625	10635	10630	207.45	357.79	57.113	7.2439	61.304	130.08	-7.4743	2.44	22.097	44.256	-0.062	9.3133
1379.12	1379.58	1379.35	10635	10645	10640	124.19	214.18	34.205	7.2496	52.83	112.09	-6.4312	2.4419	27.132	54.324	-0.06	9.3175
1379.58	1380.04	1379.81	10645	10655	10650	129.72	223.72	35.712	7.2496	54.316	115.26	-6.6323	2.4419	26.403	52.866	-0.06	9.3175
1380.04	1380.49	1380.27	10655	10664.9	10659.9	113.27	195.33	31.21	7.2586	63.927	135.63	-7.7751	2.4451	20.858	41.743	-0.027	9.3244
1380.49	1380.92	1380.71	10664.9	10675	10669.9	116.08	200.1	32.047	7.2766	65.975	139.89	-7.9375	2.4513	25.141	50.267	0.015	9.338
1380.92	1381.35	1381.13	10675	10685	10680	397.65	685.18	110.13	7.2997	64.93	137.53	-7.6671	2.4593	35.457	70.803	0.111	9.3553
1381.35	1381.79	1381.57	10685	10695	10690	117.79	202.82	32.756	7.3273	41.81	88.426	-4.8072	2.4689	21.994	43.852	0.136	9.3761
1381.79	1382.23	1382.01	10695	10704.9	10700	174.33	300.03	48.63	7.3517	51.515	108.84	-5.8074	2.4774	26.705	53.175	0.235	9.3944
1382.23	1382.66	1382.45	10704.9	10715.1	10710	69.238	119.12	19.354	7.3725	57.276	120.93	-6.3795	2.4846	31.161	61.981	0.341	9.4099
1382.66	1383.11	1382.89	10715.1	10724.9	10720	80.372	138.25	22.489	7.3856	55.592	117.34	-6.1599	2.4892	23.314	46.342	0.286	9.4197
1383.11	1383.55	1383.33	10724.9	10735	10730	122.05	209.94	34.147	7.3902	58.481	123.45	-6.4928	2.4908	25.413	50.504	0.322	9.4231
1383.55	1383.96	1383.75	10735	10745	10740	114.17	196.43	31.915	7.3902	54.154	114.37	-6.0614	2.4908	26.941	53.543	0.339	9.4231
1383.96	1384.37	1384.16	10745	10755.2	10750.1	168.16	289.4	46.921	7.3855	49.251	104.09	-5.5913	2.4892	28.23	56.123	0.337	9.4196
1384.37	1384.8	1384.58	10755.2	10764.9	10760.1	232.05	399.26	64.842	7.3954	59.995	126.73	-6.7445	2.4926	26.453	52.561	0.345	9.427
1384.8	1385.24	1385.02	10764.9	10775	10770	220.43	378.99	61.866	7.4183	60.573	127.74	-6.5932	2.5006	27.333	54.239	0.427	9.444
1385.24	1385.66	1385.45	10775	10785	10780	105.62	181.42	29.824	7.4566	57.072	120.08	-5.9392	2.5139	27.427	54.312	0.542	9.4724
1385.66	1386.11	1385.89	10785	10795.2	10790.1	189.48	325.05	53.907	7.5097	57.387	120.41	-5.6354	2.5323	23.22	45.851	0.589	9.5115
1386.11	1386.58	1386.34	10795.2	10804.8	10800	235.24	403.22	67.262	7.5478	51.384	107.61	-4.8463	2.5456	18.637	36.728	0.546	9.5395
1386.58	1387.02	1386.8	10804.8	10815	10809.9	96.125	164.7	27.551	7.5691	49.03	102.6	-4.536	2.553	22.616	44.521	0.711	9.555
1387.02	1387.44	1387.23	10815	10825	10820	135.3	231.7	38.898	7.598	60.508	126.48	-5.46	2.5631	21.763	42.78	0.746	9.5761
1387.44	1387.85	1387.64	10825	10835	10830	124.72	213.46	35.985	7.633	62.119	129.68	-5.4433	2.5752	29.702	58.285	1.119	9.6015
1387.85	1388.23	1388.04	10835	10844.9	10840	242.58	414.9	70.257	7.6619	73.488	153.19	-6.2136	2.5853	32.825	64.317	1.333	9.6224
1388.23	1388.61	1388.42	10844.9	10855.1	10850	109.73	187.54	31.907	7.6845	57.12	118.87	-4.6323	2.5932	30.22	59.141	1.299	9.6387
1388.61	1389	1388.8	10855.1	10865	10860	77.843	132.91	22.773	7.7286	49.559	102.89	-3.7724	2.6086	32.744	63.937	1.551	9.6704
1389	1389.4	1389.2	10865	10874.9	10869.9	240.02	409.28	70.767	7.793	60.966	126.19	-4.2545	2.631	27.051	52.652	1.45	9.7165
1389.4	1389.78	1389.59	10874.9	10885.1	10880	125.24	213.34	37.138	7.8426	71.799	148.27	-4.671	2.6483	28.211	54.778	1.644	9.7517
1389.78	1390.16	1389.97	10885.1	10895	10890	231.22	393.6	68.834	7.8778	55.754	114.95	-3.4465	2.6606	23.442	45.441	1.443	9.7765
1390.16	1390.56	1390.36	10895	10905	10900	214.97	365.82	64.122	7.8976	42.931	88.448	-2.5866	2.6675	23.868	46.224	1.512	9.7905
1390.56	1390.95	1390.75	10905	10915	10910	116.35	197.99	34.707	7.903	45.424	93.585	-2.7372	2.6694	29.014	56.177	1.851	9.7943
1390.95	1391.34	1391.15	10915	10925	10920	120.76	205.47	36.053	7.9097	68.906	141.92	-4.1071	2.6717	26.203	50.718	1.688	9.799
1391.34	1391.74	1391.54	10925	10935	10930	146.61	249.38	43.832	7.9178	59.542	122.55	-3.4707	2.6746	29.579	57.228	1.93	9.8047
1391.74	1392.14	1391.94	10935	10945.1	10940	69.021	117.36	20.681	7.9368	45.376	93.312	-2.5612	2.6812	21.605	41.763	1.447	9.818
1392.14	1392.56	1392.35	10945.1	10955	10950	231.6	393.59	69.597	7.9669	51.066	104.89	-2.7593	2.6917	23.385	45.14	1.63	9.8391
1392.56	1392.98	1392.77	10955	10965	10960	88.319	150.04	26.598	7.9872	44.568	91.463	-2.3273	2.6988	24.924	48.065	1.783	9.8533
1392.98	1393.39	1393.18	10965	10975	10970	116.48	197.82	35.128	7.9982	55.036	112.88	-2.8044	2.7026	27.969	53.91	2.028	9.8609
1393.39	1393.77	1393.58	10975	10984.9	10980	110.98	188.51	33.46	8.001	50.759	104.13	-2.6081	2.7036	28.752	55.414	2.09	9.8629
1393.77	1394.14	1393.95	10984.9	10995	10990	148.5	252.33	44.667	7.9955	58.695	120.54	-3.1475	2.7017	29.044	55.997	2.091	9.8591
1394.14	1394.51	1394.32	10995	11005	11000	117.5	199.69	35.313	7.99	48.169	98.96	-2.6212	2.6997	22.518	43.426	1.61	9.8552
1394.51	1394.87	1394.69	11005	11015	11010	399.81	679.39	120.24	7.9845	51.699	106.17	-2.772	2.6978	23.612	45.544	1.68	9.8514
1394.87	1395.24	1395.06	11015	11025	11020	162.15	275.44	48.863	7.9982	43.324	88.892	-2.2442	2.7026	24.368	46.971	1.765	9.8609
1395.24	1395.61	1395.42	11025	11035	11030	62.559	106.2	18.917	8.0314	52.402	107.37	-2.562	2.7142	28.419	54.695	2.143	9.884
1395.61	1396.01	1395.81	11035	11045.2	11040.1	83.493	141.67	25.312	8.0607	52.889	108.25	-2.4732	2.7244	25.438	48.893	1.983	9.9043
1396.01	1396.43	1396.22	11045.2	11054.7	11050	89.026	151.01	27.037	8.0865	50.611	103.52	-2.2983	2.7335	24.18	46.424	1.936	9.9221
1396.43	1396.82	1396.62	11054.7	11065	11059.9	166.01	281.63	50.389	8.0906	38.862	79.513	-1.7891	2.7349	18.147	34.837	1.457	9.9249
1396.82	1397.18	1397	11065	11075	11070	154.35	261.99	46.71	8.0732	54.974	112.63	-2.6837	2.7288	25.37	48.745	1.995	9.913
1397.18	1397.55	1397.37	11075	11085	11080	272.9	463.37	82.437	8.0578	49.756	102.02	-2.5085	2.7235	29.624	56.959	2.289	9.9023
1397.55	1397.92	1397.73	11085	11095	11090	64.726	109.91	19.539	8.0439	47.916	98.269	-2.437	2.7186	28.055	53.974	2.136	9.8927
1397.92	1398.3	1398.11	11095	11105	11100	124.09	210.75	37.428	8.0286	48.42	99.33	-2.4907	2.7132	25.561	49.209	1.913	9.8821
1398.3	1398.69	1398.49	11105	11115	11110	115.94	196.95	34.936	8.012	61.683	126.58	-3.2169	2.7074	22.467	43.283	1.651	9.8705
1398.69	1399.09	1398.89	11115	11125.1	11120	233.6	396.77	70.423	8.012	58.523	120.07	-3.0208	2.7074	26.572	51.19	1.954	9.8705
1399.09	1399.5	1399.29	11125.1	11135	11130	281.89	478.62	85.159	8.0287	35.817	73.417	-1.784	2.7133	24.047	46.289	1.805	9.8821
1399.5	1399.91	1399.7	11135	11145	11140	93.853	159.37	28.338	8.0272	44.679	91.607	-2.2482	2.7128	25.041	48.207	1.875	9.8811
1399.91	1400.29	1400.1	11145	11154.9	11149.9	286.02	485.94	86.09	8.0079	51.238	105.2	-2.7242	2.706	24.188	46.609	1.767	9.8677
1400.29	1400.67	1400.48	11154.9	11165	11160	84.595	143.8	25.39	7.9887	49.265	101.28	-2.7462	2.6993	33.565	64.74	2.39	9.8544
1400.67	1401.05	1400.86	11165	11175	11170	141.32	240.34	42.306	7.9694	66.035	135.9	-3.8317	2.6926	28.703	55.414	1.992	9.8408
1401.05	1401.44	1401.24	11175	11185	11180	69.609	118.4	20.821	7.9626	73.81	151.95	-4.3323	2.6902	26.223	50.642	1.804	9.8361
1401.44	1401.84	1401.64	11185	11195.1	11190	102.38	174.1	30.653	7.968	50.632	104.19	-2.9251	2.6921	27.878	53.823	1.933	9.8399
1401.84	1402.25	1402.04	11195.1	11205	11200	109.87	186.81	32.936	7.9777	44.747	92.035	-2.541	2.6955	31.128	60.071	2.185	9.8466
1402.25	1402.66	1402.45	11205	11215	11210	90.097	153.15	27.042	7.9913	46.175	94.925	-2.5743	2.7002	21.453	41.374	1.532	9.8562
1402.66	1403.04	1402.85	11215	11224.9	11219.9	187.89	319.38	56.41	8.0023	53.667	110.32	-2.9888	2.7041	22.121	42.643	1.599	9.8638
1403.04	1403.42	1403.23	11224.9	11235	11230	79.241	134.71	23.77	8.0105	54.598	112.29	-3.0959	2.7069	25.103	48.378	1.828	9.8695
1403.42	1403.81	1403.61	11235	11245	11240	100.54	170.97	30.113	8.0106	49.323	101.52	-2.8749	2.707	23.428	45.155	1.701	9.8696
1403.81	1404.22	1404.02	11245	11254.9	11250	130.82	222.55	39.094	8.0023	49.109	101.18	-2.9651	2.7041	23.486	45.288	1.684	9.8638
1404.22	1404.62	1404.42	11254.9	11264.9	11259.9	61.823	105.18	18.461	8.005	61.925	127.64	-3.7901	2.705	38.871	74.95	2.792	9.8657
1404.62	1404.99	1404.81	11264.9	11275	11270	150.39	255.85	44.941	8.0188	48.884	100.74	-2.9689	2.7098	29.519	56.884	2.154	9.8753
1404.99	1405.37	1405.18	11275	11285.1	11280	65.867	112.03	19.709	8.0383	60.843	125.32	-3.6337	2.7166	22.615	43.543	1.687	9.8888
1405.37	1405.77	1405.57	11285.1	11295.1	11290.1	76.633	130.29	22.975	8.0636	62.423	128.48	-3.6311	2.7255	36.36	69.928	2.792	9.9063
1405.77	1406.18	1405.97	11295.1	11304.9	11300	148.02	251.46	44.582	8.1062	68.982	141.71	-3.7421	2.7404	25.79	49.503	2.077	9.9357
1406.18	1406.57	1406.37	11304.9	11315	11310	95.068	161.31	28.83	8.1651	40.716	83.394	-1.9616	2.761	34.639	66.309	2.969	9.9761
1406.57	1406.94	1406.75	11315	11325	11320	106.69	180.83	32.555	8.2276	53.147	108.57	-2.2749	2.7828	24.132	46.067	2.197	10.019
1406.94	1407.31	1407.12	11325	11335	11330	84.396	142.9	25.889	8.2923	48.121	98.085	-1.8417	2.8055	20.132	38.326	1.938	10.062
1407.31	1407.69	1407.5	11335	11345	11340	107.72	182.17	33.266	8.3642	49.855	101.32	-1.6099	2.8307	18.978	36.017	1.939	10.111
1407.69	1408.07	1407.88	11345	11354.9	11350	197.26	333.11	61.404	8.4429	41.996	85.04	-1.0486	2.8583	22.603	42.752	2.454	10.163
1408.07	1408.44	1408.25	11354.9	11364.9	11359.9	279.05	470.73	87.376	8.512	53.361	107.77	-1.0483	2.8825	35.283	66.546	4.02	10.209
1408.44	1408.78	1408.61	11364.9	11375	11369.9	187.29	315.71	58.866	8.5715	57.752	116.44	-0.94052	2.9034	55.298	104.051	6.545	10.248
1408.78	1409.11	1408.94	11375	11385.1	11380	57.699	97.206	18.193	8.6262	56.728	114.22	-0.76397	2.9226	47.628	89.43	5.826	10.284
1409.11	1409.44	1409.27	11385.1	11395	11390	99.804	168.06	31.548	8.6749	70.529	141.85	-0.79435	2.9397	42.725	80.076	5.374	10.315
1409.44	1409.77	1409.61	11395	11405	11400	184.51	310.57	58.442	8.7119	47.606	95.66	-0.44698	2.9527	37.963	71.052	4.874	10.339
1409.77	1410.08	1409.93	11405	11415.1	11410	75.075	126.33	23.822	8.738	56.535	113.51	-0.43905	2.9619	30.267	56.592	3.942	10.356
1410.08	1410.41	1410.24	11415.1	11425	11420	163.67	275.35	51.993	8.7613	49.26	98.851	-0.3311	2.9701	31.188	58.264	4.112	10.371
1410.41	1410.76	1410.58	11425	11435.1	11430	180.12	302.99	57.248	8.7811	65.011	130.43	-0.4098	2.977	36.716	68.544	4.888	10.384
1410.76	1411.12	1410.94	11435.1	11445	11440	76.07	127.97	24.169	8.7877	41.91	84.102	-0.28183	2.9793	27.267	50.894	3.64	10.388
1411.12	1411.51	1411.31	11445	11455	11450	97.011	163.24	30.785	8.7811	45.163	90.685	-0.3589	2.977	34.079	63.627	4.531	10.384
1411.51	1411.91	1411.71	11455	11464.8	11459.9	93.989	158.25	29.732	8.7496	35.284	70.956	-0.38864	2.9659	33.579	62.774	4.384	10.364
1411.91	1412.27	1412.09	11464.8	11475.1	11469.9	123.7	208.47	38.937	8.6952	63.587	128.18	-1.0045	2.9468	45.011	84.328	5.694	10.329
1412.27	1412.64	1412.45	11475.1	11485	11480	68.11	114.94	21.277	8.6176	43.74	88.486	-1.0067	2.9196	25.09	47.155	3.025	10.278
1412.64	1413.02	1412.83	11485	11494.9	11490	183.96	311.01	56.909	8.5233	39.532	80.337	-1.2734	2.8865	27.68	52.228	3.132	10.216
1413.02	1413.39	1413.2	11494.9	11504.9	11499.9	100.13	169.51	30.751	8.4433	60.405	123.16	-2.3485	2.8584	19.4	36.727	2.073	10.164
1413.39	1413.74	1413.56	11504.9	11515	11510	215.97	365.94	66.011	8.3763	46.896	95.808	-2.0166	2.8349	33.668	63.912	3.424	10.119
1413.74	1414.1	1413.92	11515	11525.2	11520.1	149.06	252.73	45.385	8.3264	55.885	114.36	-2.5874	2.8174	34.055	64.781	3.329	10.085
1414.1	1414.48	1414.29	11525.2	11535	11530.1	73.195	124.17	22.223	8.2932	46.459	95.184	-2.2649	2.8058	23.787	45.312	2.262	10.063
1414.48	1414.88	1414.68	11535	11545	11540	183.7	311.77	55.638	8.2613	47.607	97.634	-2.4202	2.7946	28.19	53.773	2.607	10.042
1414.88	1415.27	1415.07	11545	11555	11550	151.26	256.81	45.709	8.2291	51.076	104.84	-2.6908	2.7833	27.48	52.489	2.471	10.02
1415.27	1415.66	1415.46	11555	11565	11560	92.276	156.62	27.927	8.2262	61.883	126.93	-3.1634	2.7823	28.559	54.55	2.568	10.018
1415.66	1416.05	1415.86	11565	11575	11570	159.44	270.37	48.502	8.2525	43.864	89.756	-2.0288	2.7915	30.33	57.857	2.803	10.036
1416.05	1416.43	1416.24	11575	11585	11580	133.22	225.68	40.755	8.3176	46.014	93.931	-1.904	2.8143	38.952	74.097	3.807	10.079
1416.43	1416.81	1416.62	11585	11595.2	11590.1	82.983	140.43	25.537	8.423	56.223	114.5	-2.0564	2.8513	33.69	63.817	3.563	10.15
1416.81	1417.21	1417.01	11595.2	11604.8	11600	129.68	219.06	40.307	8.5772	57.188	115.97	-1.5948	2.9054	36.425	68.578	4.272	10.252
1417.21	1417.59	1417.4	11604.8	11615	11609.9	81.16	136.77	25.552	8.7712	45.459	91.647	-0.72975	2.9735	29.765	55.622	3.908	10.377
1417.59	1417.94	1417.77	11615	11625.1	11620	69.592	116.95	22.23	8.9969	54.486	109.09	-0.11496	3.053	35.479	65.751	5.207	10.52
1417.94	1418.3	1418.12	11625.1	11634.9	11630	371.31	622.18	120.44	9.2461	44.078	87.568	0.58886	3.1408	45.749	84.046	7.452	10.675
1418.3	1418.61	1418.45	11634.9	11645	11639.9	91.781	153.34	30.226	9.5111	85.682	168.85	2.5182	3.2345	47.442	86.393	8.491	10.834
1418.61	1418.87	1418.74	11645	11655	11650	79.92	133.1	26.742	9.8124	69.03	134.81	3.2478	3.3412	70.725	127.587	13.863	11.011
1418.87	1419.12	1418.99	11655	11665	11660	120.77	200.49	41.044	10.145	84.285	163.07	5.5039	3.4592	128.11	228.89	27.33	11.199
1419.12	1419.34	1419.23	11665	11675	11670	83.435	138.08	28.792	10.516	112.36	215.24	9.4786	3.5917	174.74	309.09	40.39	11.403
1419.34	1419.58	1419.46	11675	11685.1	11680.1	81.04	133.72	28.36	10.914	71.562	135.74	7.3832	3.7338	103.79	181.797	25.783	11.613
1419.58	1419.82	1419.7	11685.1	11695	11690	59.338	97.642	21.034	11.344	97.406	182.94	11.876	3.888	114.31	198.299	30.321	11.832
1419.82	1420.07	1419.95	11695	11704.8	11699.9	173.89	285.57	62.211	11.755	102.3	190.56	14.042	4.0359	135.99	233.952	38.028	12.033
1420.07	1420.3	1420.18	11704.8	11715	11709.9	97.851	160.49	35.213	12.148	87.545	162.01	13.081	4.178	125.41	214.215	36.605	12.218
1420.3	1420.52	1420.41	11715	11725	11720	130.72	214.12	47.323	12.472	99.415	182.84	15.986	4.2953	107.23	182.136	32.324	12.366
1420.52	1420.74	1420.63	11725	11735	11730	102.33	167.38	37.282	12.69	86.781	158.73	14.835	4.3746	124.32	210.344	38.296	12.463
1420.74	1420.97	1420.86	11735	11745	11740	196.56	321.11	72.006	12.862	77.55	141.19	13.912	4.4372	99	167	31	12.539
1420.97	1421.2	1421.09	11745	11755	11750	85.792	140.01	31.573	12.984	66.264	120.2	12.332	4.4816	100.28	168.792	31.768	12.591
1421.2	1421.43	1421.31	11755	11765	11760	198.41	323.54	73.273	13.138	65.633	118.65	12.621	4.5378	88.415	148.458	28.372	12.657
1421.43	1421.66	1421.54	11765	11775	11770	106.92	174.26	39.583	13.326	97.231	175.2	19.259	4.6066	128.44	215.076	41.804	12.737
1421.66	1421.88	1421.77	11775	11785	11780	103.93	169.3	38.559	13.485	69.971	125.73	14.207	4.6646	103.99	173.746	34.234	12.803
1421.88	1422.1	1421.99	11785	11795	11790	42.781	69.66	15.902	13.612	80.04	143.5	16.585	4.711	80.029	133.477	26.581	12.855
1422.1	1422.32	1422.21	11795	11804.9	11800	83.82	136.43	31.21	13.687	124.71	223.19	26.223	4.7388	116.57	194.207	38.933	12.886
1422.32	1422.53	1422.43	11804.9	11815	11810	112.87	183.65	42.092	13.712	63.901	114.24	13.562	4.7477	104.17	173.472	34.868	12.895
1422.53	1422.74	1422.64	11815	11825	11820	126.58	205.93	47.235	13.728	68.051	121.6	14.506	4.7537	97.362	162.089	32.635	12.902
1422.74	1422.95	1422.85	11825	11835	11830	59.02	96.022	22.019	13.736	83.635	149.45	17.82	4.7566	123.23	205.138	41.322	12.905
1422.95	1423.16	1423.05	11835	11845	11840	37.896	61.653	14.139	13.74	98.062	175.22	20.908	4.7581	119.22	198.453	39.987	12.907
1423.16	1423.36	1423.26	11845	11855.1	11850	67.697	110.13	25.268	13.74	45.607	81.472	9.7425	4.7581	76.291	126.988	25.594	12.907
1423.36	1423.58	1423.47	11855.1	11865	11860.1	85.233	138.65	31.814	13.769	84.091	150.17	18.008	4.7688	104.91	174.565	35.255	12.919
1423.58	1423.8	1423.69	11865	11875	11870	230.42	374.88	85.969	13.826	75.807	135.33	16.282	4.7897	92.704	154.16	31.248	12.942
1423.8	1424.02	1423.91	11875	11885	11880	104.41	169.89	38.936	13.888	67.264	120.04	14.49	4.8125	82.558	137.198	27.918	12.966
1424.02	1424.25	1424.13	11885	11895	11890	115.98	188.74	43.224	13.955	73.274	130.72	15.832	4.837	103.92	172.577	35.263	12.993
1424.25	1424.48	1424.36	11895	11905	11900	75.23	122.42	28.041	13.984	138.09	246.24	29.934	4.8477	137.76	228.694	46.826	13.005
1424.48	1424.7	1424.59	11905	11915	11910	77.743	126.48	29.006	13.976	49.58	88.372	10.787	4.8446	82.027	136.171	27.883	13.001
1424.7	1424.92	1424.81	11915	11925	11920	27.941	45.457	10.424	13.913	54.542	97.287	11.797	4.8215	91.943	152.743	31.143	12.976
1424.92	1425.12	1425.02	11925	11934.9	11930	105.03	170.92	39.135	13.797	79.301	141.71	16.891	4.7791	123.19	204.951	41.429	12.93
1425.12	1425.32	1425.22	11934.9	11945	11940	95.118	154.82	35.417	13.728	52.597	94.094	11.1	4.7537	82.909	138.061	27.757	12.902
1425.32	1425.51	1425.41	11945	11955	11950	167.47	272.6	62.348	13.704	113.67	203.42	23.918	4.7448	163.09	271.67	54.51	12.892
1425.51	1425.71	1425.61	11955	11965	11960	104.78	170.54	39.019	13.7	91.774	164.22	19.331	4.7433	141.62	235.904	47.336	12.891
1425.71	1425.93	1425.82	11965	11975	11970	81.719	132.98	30.455	13.716	101.73	181.93	21.534	4.7492	141.54	235.705	47.375	12.897
1425.93	1426.15	1426.04	11975	11985.1	11980.1	90.591	147.43	33.757	13.748	72.415	129.47	15.362	4.7612	107.35	178.7	36	12.91
1426.15	1426.39	1426.27	11985.1	11995	11990.1	125.64	204.52	46.766	13.798	96.689	172.88	20.494	4.7793	96.358	160.333	32.383	12.93
1426.39	1426.63	1426.51	11995	12005	12000	77.847	126.71	28.981	13.83	94.618	169.11	20.127	4.7911	108.3	180.129	36.471	12.943
1426.63	1426.86	1426.74	12005	12015	12010	76.861	125.07	28.655	13.846	89.451	159.72	19.181	4.7972	103.53	172.138	34.922	12.95
1426.86	1427.09	1426.98	12015	12025	12020	90.857	147.81	33.908	13.83	100.86	180.02	21.699	4.7911	140.85	234.206	47.494	12.943
1427.09	1427.32	1427.2	12025	12035	12030	69.121	112.43	25.811	13.781	84.908	151.58	18.239	4.773	135.81	225.94	45.68	12.923
1427.32	1427.54	1427.43	12035	12045	12040	79.556	129.4	29.71	13.781	78.224	139.64	16.807	4.7731	105.82	176.046	35.594	12.923
1427.54	1427.76	1427.65	12045	12055	12050	121.09	196.98	45.197	13.83	75.818	135.31	16.323	4.7912	94.181	156.6	31.762	12.943
1427.76	1427.97	1427.86	12055	12065	12060	61.917	100.71	23.12	13.942	132.57	236.29	28.861	4.8321	173.81	288.62	59	12.988
1427.97	1428.18	1428.07	12065	12075	12070	63.917	103.94	23.894	14.12	68.577	121.92	15.233	4.8977	116.2	192.547	39.853	13.058
1428.18	1428.39	1428.28	12075	12085	12080	79.246	128.84	29.647	14.232	82.431	146.32	18.544	4.9391	101.89	168.613	35.167	13.102
1428.39	1428.59	1428.49	12085	12095	12090	86.614	140.81	32.418	14.276	51.702	91.709	11.695	4.9552	74.618	123.418	25.818	13.119
1428.59	1428.8	1428.7	12095	12105	12100	80.143	130.3	29.99	14.316	134.92	239.24	30.592	4.9699	165.11	272.98	57.24	13.134
1428.8	1428.99	1428.9	12105	12115	12110	64.361	104.66	24.062	14.351	111.91	198.46	25.354	4.9829	141.16	233.322	48.998	13.148
1428.99	1429.18	1429.09	12115	12125	12120	107.9	175.45	40.344	14.378	82.59	146.42	18.762	4.9927	176.49	291.63	61.35	13.158
1429.18	1429.38	1429.28	12125	12135.1	12130	86.887	141.25	32.525	14.396	84.563	149.8	19.33	4.9993	124.3	205.33	43.27	13.165
1429.38	1429.58	1429.48	12135.1	12145	12140.1	40.75	66.243	15.257	14.4	110.79	196.23	25.354	5.0009	121.58	200.825	42.335	13.167
1429.58	1429.8	1429.69	12145	12155	12150	89.214	145.05	33.378	14.391	76.089	134.83	17.347	4.9976	114.82	189.692	39.948	13.163
1429.8	1430.02	1429.91	12155	12164.9	12160	232.63	378.27	86.988	14.364	79.771	141.44	18.106	4.9878	121.61	200.98	42.24	13.153
1430.02	1430.23	1430.13	12164.9	12175	12170	113.96	185.32	42.6	14.32	56.012	99.373	12.65	4.9716	113.95	188.414	39.486	13.136
1430.23	1430.44	1430.34	12175	12185	12180	57.513	93.52	21.507	14.267	100.96	179.18	22.734	4.952	176.39	291.81	60.97	13.116
1430.44	1430.66	1430.55	12185	12195	12190	115.71	188.11	43.309	14.206	123.92	219.97	27.874	4.9295	166.59	275.75	57.43	13.092
1430.66	1430.87	1430.76	12195	12205	12200	119.93	194.97	44.892	14.172	77.551	137.71	17.396	4.9168	118.88	196.849	40.911	13.078
1430.87	1431.08	1430.97	12205	12215	12210	43.259	70.338	16.179	14.163	66.568	118.27	14.87	4.9136	113.21	187.493	38.927	13.075
1431.08	1431.3	1431.19	12215	12225	12220	129.4	210.42	48.375	14.194	132.12	234.7	29.536	4.9249	153.71	254.5	52.92	13.087
1431.3	1431.52	1431.41	12225	12235	12230	44.691	72.674	16.708	14.263	92.383	163.99	20.773	4.9504	141.51	234.12	48.9	13.114
1431.52	1431.74	1431.63	12235	12245	12240	114.36	185.99	42.74	14.316	98.788	175.3	22.278	4.9699	181.05	299.38	62.72	13.134
1431.74	1431.96	1431.85	12245	12255	12250	125.11	203.49	46.721	14.351	73.405	130.25	16.554	4.9829	104.8	173.246	36.354	13.148
1431.96	1432.17	1432.07	12255	12264.8	12259.9	90.187	146.7	33.677	14.369	89.034	157.97	20.099	4.9894	135.52	223.99	47.05	13.155
1432.17	1432.37	1432.27	12264.8	12275	12269.9	74.328	120.89	27.769	14.369	116.84	207.24	26.429	4.9894	190.66	315.11	66.21	13.155
1432.37	1432.56	1432.47	12275	12285	12280	67.008	108.99	25.03	14.36	71.451	126.76	16.141	4.9862	129.42	213.919	44.921	13.151
1432.56	1432.75	1432.66	12285	12295.1	12290	87.352	142.1	32.603	14.342	78.178	138.78	17.573	4.9796	122.74	202.938	42.542	13.145
1432.75	1432.95	1432.85	12295.1	12305	12300	43.669	71.036	16.302	14.36	103.7	184.04	23.367	4.9863	134.72	222.695	46.745	13.151
1432.95	1433.14	1433.04	12305	12315	12310	61.419	99.882	22.956	14.413	115.58	204.87	26.29	5.0059	212.83	351.57	74.09	13.172
1433.14	1433.35	1433.25	12315	12325.2	12320.1	60.503	98.386	22.62	14.404	83.555	148.1	19.013	5.0026	201.34	332.61	70.07	13.168
1433.35	1433.58	1433.46	12325.2	12335	12330.1	71.711	116.63	26.792	14.332	84.693	150.28	19.102	4.9759	141.36	233.717	49.003	13.141
1433.58	1433.8	1433.69	12335	12344.9	12339.9	61.464	99.981	22.946	14.259	105.03	186.59	23.468	4.9488	165.24	273.44	57.04	13.112
1433.8	1434.01	1433.91	12344.9	12355	12349.9	66.98	108.97	24.984	14.181	89.7	159.56	19.841	4.9203	133.76	221.554	45.966	13.082
1434.01	1434.22	1434.11	12355	12365	12360	118	192.05	43.961	14.124	80.06	142.59	17.526	4.8993	102.53	169.957	35.103	13.06
1434.22	1434.43	1434.33	12365	12375.2	12370.1	65.941	107.36	24.524	14.09	94.649	168.79	20.506	4.8867	127.8	211.963	43.637	13.046
1434.43	1434.68	1434.56	12375.2	12385	12380.1	61.473	100.09	22.854	14.064	49.505	88.326	10.684	4.8771	105.19	174.525	35.855	13.036
1434.68	1434.92	1434.8	12385	12394.9	12389.9	110.67	180.15	41.181	14.047	65.471	116.78	14.167	4.871	97.012	160.967	33.057	13.03
1434.92	1435.15	1435.03	12394.9	12405	12399.9	162.11	263.92	60.299	14.051	119.33	212.87	25.783	4.8725	141.06	234.054	48.066	13.031
1435.15	1435.37	1435.26	12405	12415	12410	55.007	89.591	20.423	14.077	110.16	196.66	23.662	4.882	167.72	278.27	57.17	13.041
1435.37	1435.58	1435.48	12415	12425	12420	68.915	112.26	25.568	14.107	64.281	114.76	13.798	4.893	131.1	217.463	44.737	13.053
1435.58	1435.8	1435.69	12425	12435	12430	53.199	86.653	19.745	14.141	90.23	161	19.463	4.9056	167.02	276.93	57.11	13.067
1435.8	1436.01	1435.9	12435	12445	12440	80.596	131.29	29.901	14.172	103.34	184.38	22.309	4.9168	157.7	261.4	54	13.078
1436.01	1436.21	1436.11	12445	12455	12450	125.44	204.41	46.479	14.198	60.472	107.94	13.009	4.9263	139.5	231.202	47.798	13.089
1436.21	1436.42	1436.31	12455	12465	12460	62.157	101.31	23.007	14.246	NaN	NaN	NaN	4.944	139.51	231.13	47.89	13.107
1436.42	1436.62	1436.52	12465	12475	12470	93.597	152.57	34.62	14.316	NaN	NaN	NaN	4.9698	166.92	276.36	57.48	13.134
1436.62	1436.83	1436.73	12475	12485	12480	48.53	79.11	17.951	14.423	NaN	NaN	NaN	5.0094	165.48	273.67	57.29	13.175
1436.83	1437.04	1436.94	12485	12495	12490	135.4	220.69	50.123	14.567	NaN	NaN	NaN	5.0626	164.04	270.87	57.21	13.23
1437.04	1437.26	1437.15	12495	12505	12500	101.14	164.82	37.458	14.71	NaN	NaN	NaN	5.1155	172.65	284.66	60.64	13.284
1437.26	1437.47	1437.36	12505	12515	12510	57.192	93.196	21.188	14.851	110.14	195.21	25.079	5.1677	197.78	325.64	69.92	13.336
1437.47	1437.68	1437.57	12515	12525	12520	94.771	154.43	35.117	14.951	126.44	223.81	29.06	5.2049	212.83	350.08	75.58	13.373
1437.68	1437.89	1437.78	12525	12535	12530	136.51	222.43	50.592	15.009	61.612	108.98	14.24	5.2264	121.72	200.105	43.335	13.394
1437.89	1438.1	1438	12535	12545	12540	40.865	66.579	15.15	15.034	104.06	183.99	24.133	5.2354	176.98	290.88	63.08	13.403
1438.1	1438.3	1438.2	12545	12554.8	12549.9	117.98	192.19	43.76	15.024	111.03	196.28	25.778	5.2317	253.84	417.21	90.47	13.4
1438.3	1438.47	1438.39	12554.8	12565	12559.9	55.411	90.266	20.557	15.038	135.57	239.6	31.533	5.2369	201.1	330.48	71.72	13.405
1438.47	1438.65	1438.56	12565	12575	12570	121.18	197.42	44.949	15.078	109.75	193.9	25.595	5.2516	192	315.41	68.59	13.419
1438.65	1438.83	1438.74	12575	12585.3	12580.1	46.256	75.352	17.16	15.092	93.368	164.92	21.816	5.2571	252.75	415.15	90.35	13.425
1438.83	1439.04	1438.94	12585.3	12595	12590.1	69.396	113.03	25.758	15.082	113.55	200.53	26.562	5.2534	216.37	355.4	77.34	13.421
1439.04	1439.26	1439.15	12595	12605	12600	94.511	153.94	35.079	15.073	135.42	239.19	31.651	5.2498	258.25	424.23	92.27	13.417
1439.26	1439.48	1439.37	12605	12615	12610	82.581	134.53	30.636	15.063	91.757	162.13	21.387	5.2462	175.51	288.36	62.66	13.414
1439.48	1439.69	1439.58	12615	12625	12620	64.763	105.51	24.012	15.024	110.44	195.27	25.598	5.2317	131.06	215.416	46.704	13.4
1439.69	1439.9	1439.8	12625	12635.1	12630	59.623	97.154	22.091	14.956	94.842	167.88	21.8	5.2066	156.16	256.86	55.46	13.375
1439.9	1440.12	1440.01	12635.1	12645	12640	57.685	93.996	21.374	14.889	90.894	161.01	20.778	5.1816	170.14	280.03	60.25	13.35
1440.12	1440.34	1440.23	12645	12655	12650	122.92	200.26	45.582	14.822	123.55	218.93	28.171	5.1571	183.74	302.57	64.91	13.326
1440.34	1440.57	1440.45	12655	12665	12660	99.257	161.72	36.798	14.813	118.97	210.87	27.078	5.1537	174.08	286.7	61.46	13.322
1440.57	1440.79	1440.68	12665	12675	12670	102.26	166.66	37.863	14.861	107.75	191	24.497	5.1712	141.25	232.559	49.941	13.34
1440.79	1441.01	1440.9	12675	12684.8	12679.9	73.732	120.17	27.291	14.947	118.82	210.46	27.181	5.2031	160.95	264.79	57.11	13.372
1441.01	1441.22	1441.11	12684.8	12695	12689.9	57.117	93.08	21.155	15.07	112.58	199.07	26.093	5.2489	176.82	290.54	63.1	13.417
1441.22	1441.41	1441.31	12695	12705	12700	129.12	210.33	47.909	15.112	128.08	226.17	29.995	5.2644	135.41	222.369	48.451	13.432
1441.41	1441.61	1441.51	12705	12715	12710	60.324	98.204	22.444	15.063	86.386	152.41	20.364	5.2462	162.02	266.1	57.94	13.414
1441.61	1441.8	1441.7	12715	12725	12720	247.01	402	92.026	14.962	91.542	161.57	21.509	5.2087	97.165	159.704	34.626	13.377
1441.8	1441.99	1441.89	12725	12735	12730	117.55	191.31	43.793	14.808	124.54	220.19	28.889	5.1519	93.971	154.679	33.263	13.321
1441.99	1442.18	1442.08	12735	12745	12740	106.41	173.15	39.671	14.682	98.545	174.4	22.688	5.1051	98.746	162.724	34.768	13.273
1442.18	1442.37	1442.27	12745	12755	12750	244.42	397.58	91.262	14.581	96.342	170.56	22.129	5.0676	130.39	215.046	45.734	13.235
1442.37	1442.56	1442.46	12755	12765	12760	173.97	282.89	65.056	14.431	61.404	108.79	14.017	5.0125	83.607	138.075	29.139	13.179
1442.56	1442.77	1442.66	12765	12775	12770	109.3	177.67	40.926	14.236	83.748	148.58	18.915	4.9406	110.55	182.915	38.185	13.104
1442.77	1442.99	1442.88	12775	12785	12780	263.53	428.32	98.729	14.009	61.407	109.17	13.643	4.8568	61.321	101.71	20.932	13.014
1442.99	1443.23	1443.11	12785	12795.1	12790	129.99	211.29	48.687	13.752	73.075	130.28	15.873	4.7625	83.271	138.532	28.01	12.912
1443.23	1443.46	1443.34	12795.1	12805	12800	120.23	195.48	44.989	13.491	68.726	122.91	14.54	4.6669	85.36	142.473	28.247	12.805
1443.46	1443.7	1443.58	12805	12815	12810	87.866	142.91	32.824	13.232	72.378	129.89	14.864	4.572	79.448	133.069	25.827	12.697
1443.7	1443.94	1443.82	12815	12825	12820	72.387	117.8	26.973	12.955	52.037	93.767	10.308	4.4711	51.848	87.189	16.507	12.579
1443.94	1444.18	1444.06	12825	12835	12830	98.631	160.64	36.625	12.666	44.494	80.545	8.4438	4.3658	48.762	82.367	15.157	12.453
1444.18	1444.43	1444.3	12835	12845	12840	90.792	147.99	33.598	12.445	35.003	63.611	6.3945	4.2856	51.911	88.008	15.814	12.354
1444.43	1444.67	1444.55	12845	12855	12850	95.202	155.29	35.117	12.287	45.482	82.918	8.0452	4.2282	40.562	68.959	12.165	12.282
1444.67	1444.92	1444.8	12855	12865	12860	57.803	94.337	21.269	12.146	38.28	69.969	6.5901	4.1772	41.551	70.818	12.284	12.217
1444.92	1445.18	1445.05	12865	12875	12870	23.324	38.082	8.5669	12.02	60.359	110.55	10.166	4.1317	58.284	99.56	17.008	12.158
1445.18	1445.43	1445.3	12875	12885.1	12880	89.25	145.82	32.676	11.86	60.119	110.45	9.7851	4.074	44.633	76.472	12.794	12.083
1445.43	1445.69	1445.56	12885.1	12895	12890	103.25	168.87	37.626	11.668	30.402	56.085	4.7189	4.0049	43.03	74.007	12.053	11.991
1445.69	1445.95	1445.82	12895	12905	12900	23.073	37.763	8.3831	11.559	44.875	82.993	6.7574	3.9656	37.498	64.638	10.358	11.938
1445.95	1446.2	1446.07	12905	12915	12910	52.487	85.93	19.045	11.525	44.067	81.58	6.5534	3.9533	35.23	60.774	9.686	11.921
1446.2	1446.46	1446.33	12915	12925.2	12920.1	58.346	95.544	21.148	11.511	37.876	70.169	5.5835	3.9481	42.412	73.191	11.633	11.914
1446.46	1446.74	1446.6	12925.2	12935	12930.1	71.313	116.8	25.828	11.517	38.154	70.713	5.5956	3.9502	39.3	67.818	10.782	11.917
1446.74	1447.04	1446.89	12935	12944.9	12939.9	25.5	41.768	9.2312	11.522	38.447	71.271	5.6227	3.9522	43.504	75.069	11.939	11.92
1447.04	1447.33	1447.18	12944.9	12955	12949.9	28.319	46.388	10.251	11.528	42.287	78.392	6.1817	3.9542	37.976	65.523	10.429	11.923
1447.33	1447.59	1447.46	12955	12964.8	12959.9	25.549	41.845	9.2518	11.562	48.732	90.295	7.1694	3.9666	51.264	88.391	14.137	11.939
1447.59	1447.83	1447.71	12964.8	12975	12969.9	47.034	77.019	17.049	11.625	45.153	83.577	6.7277	3.989	45.477	78.318	12.636	11.97
1447.83	1448.06	1447.94	12975	12985	12980	52.399	85.783	19.015	11.693	81.884	151.4	12.372	4.0138	130.67	224.731	36.609	12.003
1448.06	1448.29	1448.18	12985	12995	12990	69.526	113.79	25.258	11.764	89.603	165.47	13.733	4.0394	102.19	175.512	28.868	12.037
1448.29	1448.53	1448.41	12995	13005	13000	241.36	394.9	87.819	11.857	53.422	98.5	8.3452	4.073	53.402	91.556	15.248	12.082
1448.53	1448.77	1448.65	13005	13015	13010	62.854	102.79	22.914	11.974	72.683	133.74	11.624	4.115	62.895	107.6	18.19	12.137
1448.77	1449	1448.88	13015	13025	13020	355.28	580.62	129.93	12.148	60.406	110.79	10.02	4.1781	63.267	107.892	18.642	12.218
1449	1449.22	1449.11	13025	13034.9	13030	61.499	100.41	22.59	12.389	55.06	100.53	9.5893	4.2652	76.48	129.873	23.087	12.328
1449.22	1449.44	1449.33	13034.9	13045	13040	36.045	58.809	13.282	12.565	46.857	85.27	8.4433	4.3292	71.559	121.154	21.964	12.408
1449.44	1449.65	1449.55	13045	13055	13050	55.449	90.424	20.474	12.676	65.998	119.84	12.152	4.3694	62.179	105.079	19.279	12.457
1449.65	1449.87	1449.76	13055	13065.1	13060	49.263	80.301	18.225	12.756	94.871	171.96	17.784	4.3985	79.288	133.81	24.766	12.492
1449.87	1450.11	1449.99	13065.1	13075	13070	79.368	129.32	29.418	12.805	49.927	90.359	9.4952	4.4166	72.212	121.757	22.667	12.514
1450.11	1450.34	1450.23	13075	13084.8	13079.9	51.916	84.563	19.268	12.865	59.572	107.67	11.471	4.4384	69.854	117.665	22.043	12.54
1450.34	1450.55	1450.45	13084.8	13095	13089.9	135.43	220.55	50.31	12.935	91.507	165.2	17.811	4.4639	100.27	168.719	31.821	12.571
1450.55	1450.76	1450.66	13095	13105	13100	150.58	245.17	55.993	12.991	80.353	144.91	15.796	4.4842	79.28	133.283	25.277	12.595
1450.76	1450.97	1450.86	13105	13115.1	13110.1	63.202	102.88	23.526	13.028	96.014	172.99	19.036	4.4975	115.18	193.518	36.842	12.61
1450.97	1451.2	1451.08	13115.1	13125	13120.1	177.07	288.19	65.946	13.057	63.938	115.13	12.743	4.5083	93.475	156.979	29.971	12.623
1451.2	1451.43	1451.31	13125	13135	13130	55.483	90.301	20.664	13.079	49.012	88.236	9.7886	4.5162	80.869	135.769	25.969	12.632
1451.43	1451.65	1451.54	13135	13145	13140	96.194	156.57	35.819	13.105	58.358	105.05	11.667	4.5256	74.444	124.942	23.946	12.643
1451.65	1451.87	1451.76	13145	13155	13150	76.009	123.73	28.287	13.134	53.154	95.683	10.626	4.5365	51.605	86.581	16.629	12.656
1451.87	1452.08	1451.98	13155	13165	13160	101.24	164.83	37.645	13.064	62.657	112.92	12.396	4.5109	79.414	133.375	25.453	12.626
1452.08	1452.3	1452.19	13165	13175	13170	119.12	194	44.239	12.898	69.575	125.67	13.48	4.4502	84.109	141.602	26.616	12.554
1452.3	1452.51	1452.4	13175	13185	13180	68.687	111.92	25.457	12.724	48.121	87.159	9.0839	4.3871	63.066	106.46	19.672	12.478
1452.51	1452.72	1452.61	13185	13195	13190	101.73	165.86	37.598	12.546	67.611	122.85	12.372	4.3222	69.08	116.953	21.207	12.399
1452.72	1452.93	1452.82	13195	13205	13200	123.98	202.26	45.703	12.395	85.357	155.53	15.183	4.2676	77.137	130.928	23.346	12.331
1452.93	1453.16	1453.05	13205	13215.2	13210.1	66.152	107.98	24.326	12.271	61.834	112.94	10.724	4.2225	74.152	126.137	22.167	12.275
1453.16	1453.41	1453.29	13215.2	13225	13220.1	122.15	199.49	44.807	12.149	43.467	79.588	7.3463	4.1786	53.531	91.259	15.803	12.219
1453.41	1453.68	1453.55	13225	13235.1	13230	203.51	332.54	74.475	12.039	73.733	135.31	12.156	4.1384	53.667	91.679	15.655	12.167
1453.68	1453.95	1453.82	13235.1	13245	13240	103.75	169.64	37.868	11.942	43.543	80.09	6.9958	4.1036	40.746	69.737	11.755	12.122
1453.95	1454.22	1454.09	13245	13255	13250	57.624	94.277	20.971	11.863	46.795	86.267	7.3233	4.0751	54.715	93.796	15.634	12.084
1454.22	1454.49	1454.36	13255	13265	13260	82.779	135.51	30.05	11.756	53.549	98.938	8.159	4.0364	71.888	123.494	20.282	12.033
1454.49	1454.75	1454.62	13265	13275	13270	46.313	75.849	16.776	11.62	61.475	113.84	9.1118	3.9874	60.789	104.702	16.876	11.968
1454.75	1455	1454.87	13275	13285	13280	56.153	92.02	20.285	11.48	48.205	89.494	6.9165	3.937	55.763	96.315	15.211	11.899
1455	1455.25	1455.12	13285	13294.9	13290	101.14	165.86	36.414	11.334	53.341	99.316	7.3656	3.8845	56.392	97.701	15.083	11.827
1455.25	1455.49	1455.37	13294.9	13305	13300	130	213.28	46.709	11.26	52.24	97.428	7.0528	3.8578	49.409	85.741	13.077	11.79
1455.49	1455.73	1455.61	13305	13315	13310	79.02	129.67	28.373	11.254	44.845	83.671	6.0188	3.8559	55.266	95.922	14.61	11.787
1455.73	1455.98	1455.86	13315	13325	13320	35.847	58.832	12.862	11.246	47.551	88.762	6.3402	3.8529	45.848	79.594	12.102	11.783
1455.98	1456.24	1456.11	13325	13335	13330	84.499	138.7	30.295	11.235	46.203	86.291	6.1161	3.849	33.853	58.786	8.92	11.777
1456.24	1456.51	1456.38	13335	13345	13340	169.95	279.02	60.884	11.23	38.172	71.324	5.0196	3.8471	47.72	82.881	12.559	11.775
1456.51	1456.79	1456.65	13345	13355	13350	72.694	119.37	26.022	11.23	64.691	120.93	8.4546	3.8471	64.672	112.332	17.012	11.775
1456.79	1457.05	1456.92	13355	13365	13360	31.645	51.971	11.319	11.2	46.81	87.557	6.0629	3.8364	43.987	76.453	11.521	11.76
1457.05	1457.32	1457.19	13365	13375	13370	37.731	61.977	13.486	11.141	77.743	145.54	9.9492	3.8153	51.401	89.45	13.352	11.73
1457.32	1457.57	1457.44	13375	13384.9	13380	87.837	144.3	31.372	11.088	48.684	91.204	6.163	3.7961	47.365	82.519	12.211	11.703
1457.57	1457.82	1457.7	13384.9	13395	13390	63.795	104.82	22.771	11.041	61.701	115.66	7.7371	3.7792	74.118	129.258	18.978	11.678
1457.82	1458.08	1457.95	13395	13405.1	13400	103.22	169.64	36.806	10.994	46.633	87.493	5.7736	3.7623	46.808	81.717	11.899	11.654
1458.08	1458.34	1458.21	13405.1	13415	13410	52.408	86.155	18.662	10.947	83.667	157.14	10.195	3.7455	40.007	69.92	10.094	11.63
1458.34	1458.6	1458.47	13415	13425.1	13420	38.853	63.88	13.825	10.919	56.839	106.81	6.865	3.7354	55.494	97.049	13.939	11.615
1458.6	1458.88	1458.74	13425.1	13435	13430	13.939	22.918	4.9593	10.908	51.328	96.468	6.1876	3.7318	57.441	100.477	14.405	11.61
1458.88	1459.15	1459.01	13435	13444.9	13440	48.197	79.257	17.137	10.901	42.437	79.79	5.0832	3.729	59.318	103.783	14.853	11.606
1459.15	1459.41	1459.28	13444.9	13455	13450	52.77	86.799	18.74	10.896	85.027	159.98	10.07	3.7272	55.202	96.602	13.802	11.604
1459.41	1459.68	1459.54	13455	13465.1	13460	31.51	51.831	11.189	10.921	48.321	90.912	5.7304	3.7363	44.192	77.294	11.09	11.617
1459.68	1459.95	1459.81	13465.1	13475	13470	56.622	93.117	20.127	10.978	46.789	87.949	5.6301	3.7568	55.024	96.118	13.93	11.646
1459.95	1460.22	1460.09	13475	13485	13480	97.348	160.08	34.614	11.014	70.854	133.13	8.5762	3.7698	47.416	82.765	12.067	11.665
1460.22	1460.5	1460.36	13485	13495	13490	60.284	99.143	21.426	11.03	43.369	81.501	5.2369	3.7754	37.374	65.218	9.53	11.673
1460.5	1460.77	1460.63	13495	13504.8	13499.9	82.061	134.96	29.16	11.075	56.457	106.08	6.8342	3.7914	42.295	73.74	10.85	11.696
1460.77	1461.02	1460.89	13504.8	13515	13509.9	114.42	188.18	40.652	11.148	42.681	80.163	5.1991	3.8177	41.421	72.112	10.73	11.733
1461.02	1461.25	1461.13	13515	13525	13520	95.503	157.07	33.933	11.208	64.331	120.78	7.8845	3.8393	60.45	105.116	15.784	11.764
1461.25	1461.5	1461.38	13525	13535	13530	63.9	105.09	22.71	11.252	58.645	110.05	7.2361	3.8549	69.997	121.612	18.382	11.785
1461.5	1461.75	1461.63	13535	13545	13540	96.876	159.31	34.445	11.326	46.299	86.818	5.7793	3.8815	45.913	79.652	12.174	11.823
1461.75	1461.99	1461.87	13545	13555	13550	46.447	76.371	16.523	11.432	73.56	137.79	9.3272	3.9196	81.347	140.836	21.858	11.875
1461.99	1462.22	1462.11	13555	13565	13560	43.134	70.916	15.353	11.514	46.887	87.75	6.0246	3.9491	70.069	121.122	19.016	11.916
1462.22	1462.45	1462.34	13565	13575.1	13570	26.137	42.965	9.3096	11.571	72.564	135.69	9.4354	3.9698	92.627	159.938	25.316	11.944
1462.45	1462.69	1462.57	13575.1	13585	13580	141.09	231.87	50.323	11.585	67.426	125.98	8.8753	3.9749	67.099	115.814	18.384	11.951
1462.69	1462.93	1462.81	13585	13594.9	13590	160.51	263.67	57.358	11.557	68.322	127.55	9.0985	3.9646	63.33	109.346	17.314	11.937
1462.93	1463.15	1463.04	13594.9	13605	13600	277.46	455.62	99.295	11.517	73.172	136.53	9.8162	3.9503	71.525	123.567	19.483	11.917
1463.15	1463.37	1463.26	13605	13615	13610	234.24	384.56	83.918	11.465	50.332	93.892	6.773	3.9317	57.105	98.739	15.471	11.892
1463.37	1463.61	1463.49	13615	13625.2	13620.1	76.645	125.82	27.473	11.432	63.706	118.83	8.5769	3.9195	61.057	105.633	16.481	11.875
1463.61	1463.88	1463.75	13625.2	13635	13630.1	23.314	38.27	8.3571	11.414	55.458	103.46	7.4578	3.9134	46.091	79.766	12.416	11.867
1463.88	1464.15	1464.02	13635	13645	13640	71.414	117.22	25.612	11.392	40.545	75.628	5.4615	3.9054	47.651	82.496	12.806	11.856
1464.15	1464.43	1464.29	13645	13655	13650	230.52	378.29	82.742	11.364	39.381	73.437	5.3257	3.8954	38.652	66.947	10.357	11.842
1464.43	1464.7	1464.57	13655	13665	13660	63.715	104.55	22.881	11.334	45.944	85.669	6.2187	3.8845	47.782	82.804	12.76	11.827
1464.7	1464.96	1464.83	13665	13675	13670	38.55	63.255	13.846	11.301	56.706	105.75	7.6609	3.8726	43.978	76.259	11.697	11.81
1464.96	1465.22	1465.09	13675	13684.9	13680	27.551	45.209	9.8928	11.249	51.981	96.988	6.9747	3.8539	47.437	82.342	12.532	11.784
1465.22	1465.46	1465.34	13684.9	13695	13689.9	68.666	112.69	24.638	11.179	53.496	99.899	7.0923	3.8289	49.273	85.651	12.895	11.749
1465.46	1465.71	1465.58	13695	13705.1	13700	68.668	112.72	24.62	11.136	45.055	84.197	5.9123	3.8133	45.787	79.666	11.908	11.727
1465.71	1465.96	1465.83	13705.1	13715	13710	75.932	124.66	27.203	11.12	49.337	92.248	6.4255	3.8075	63.536	110.591	16.481	11.719
1465.96	1466.22	1466.09	13715	13725	13720	79.637	130.74	28.529	11.128	45.697	85.441	5.953	3.8104	44.657	77.717	11.597	11.723
1466.22	1466.48	1466.35	13725	13735	13730	119.41	196.01	42.803	11.16	38.351	71.666	5.0352	3.8219	53.352	92.786	13.918	11.739
1466.48	1466.75	1466.61	13735	13745	13740	84.311	138.41	30.216	11.154	49.748	92.978	6.5174	3.82	49.832	86.675	12.989	11.736
1466.75	1467.01	1466.88	13745	13755	13750	69.796	114.6	24.988	11.112	57.868	108.25	7.4891	3.8047	66.591	115.934	17.248	11.715
1467.01	1467.27	1467.14	13755	13765	13760	71.328	117.14	25.512	11.064	55.567	104.03	7.1057	3.7876	46.613	81.237	11.989	11.69
1467.27	1467.53	1467.4	13765	13775	13770	39.473	64.84	14.106	11.012	41.453	77.668	5.2376	3.7688	65.391	114.094	16.688	11.663
1467.53	1467.78	1467.65	13775	13785	13780	44.378	72.913	15.843	10.967	47.876	89.776	5.9757	3.753	56.501	98.681	14.321	11.641
1467.78	1468.03	1467.9	13785	13795	13790	26.679	43.844	9.5144	10.931	55.057	103.32	6.7884	3.7401	50.579	88.412	12.746	11.622
1468.03	1468.29	1468.16	13795	13805	13800	106.49	175.04	37.949	10.908	50.75	95.298	6.2031	3.7318	40.599	71.006	10.192	11.61
1468.29	1468.56	1468.43	13805	13815.1	13810.1	40.404	66.416	14.391	10.898	51.316	96.392	6.2406	3.7281	55.009	96.234	13.784	11.605
1468.56	1468.85	1468.7	13815.1	13825	13820.1	627.63	1031.8	223.47	10.896	50.991	95.801	6.1811	3.7272	49.411	86.448	12.374	11.604
1468.85	1469.12	1468.98	13825	13834.9	13829.9	110.93	182.38	39.491	10.901	56.769	106.67	6.8722	3.729	51.686	90.42	12.952	11.606
1469.12	1469.37	1469.25	13834.9	13845	13839.9	66.221	108.86	23.583	10.938	50.499	94.844	6.1539	3.7425	45.536	79.596	11.476	11.626
1469.37	1469.63	1469.5	13845	13855.1	13850	52.297	85.953	18.641	11.012	42.06	78.921	5.1997	3.7688	46.955	81.946	11.964	11.663
1469.63	1469.89	1469.76	13855.1	13865	13860	111.85	183.81	39.903	11.096	56.549	106	7.0942	3.7992	40.159	69.961	10.357	11.707
1469.89	1470.15	1470.02	13865	13875	13870	26.226	43.091	9.3619	11.192	51.827	97.059	6.5957	3.8336	44.092	76.662	11.522	11.756
1470.15	1470.41	1470.28	13875	13885	13880	30.504	50.113	10.895	11.298	42.98	80.408	5.5519	3.8716	48.727	84.543	12.911	11.809
1470.41	1470.66	1470.54	13885	13894.7	13889.9	47.939	78.748	17.13	11.415	45.629	85.273	5.9849	3.9134	44.901	77.73	12.072	11.867
1470.66	1470.89	1470.78	13894.7	13905	13899.9	76.34	125.39	27.288	11.574	45.842	85.553	6.1304	3.9709	51.62	89.096	14.144	11.945
1470.89	1471.1	1471	13905	13915	13910	44.381	72.902	15.86	11.797	52.457	97.738	7.1764	4.0513	62.472	107.406	17.538	12.053
1471.1	1471.31	1471.21	13915	13925	13920	85.096	139.82	30.375	12.017	64.19	119.45	8.9293	4.1306	46.522	79.698	13.346	12.157
1471.31	1471.53	1471.42	13925	13935	13930	123.9	203.66	44.132	12.238	47.604	88.507	6.7004	4.2108	46.792	79.893	13.691	12.26
1471.53	1471.73	1471.63	13935	13944.9	13939.9	58.74	96.617	20.864	12.462	49.155	91.332	6.9776	4.2916	63.077	107.362	18.792	12.361
1471.73	1471.93	1471.83	13944.9	13955	13949.9	79.318	130.56	28.075	12.684	53.401	99.177	7.6242	4.3724	61.061	103.632	18.49	12.461
1471.93	1472.12	1472.03	13955	13965	13960	73.044	120.3	25.789	12.876	49.644	92.134	7.1537	4.4422	64.327	108.912	19.742	12.545
1472.12	1472.31	1472.22	13965	13974.9	13970	106.97	176.21	37.736	13.028	54.058	100.21	7.9089	4.4975	90.961	153.706	28.216	12.61
1472.31	1472.49	1472.4	13974.9	13985	13980	147.2	242.4	52.004	13.108	79.848	147.78	11.921	4.527	87.317	147.37	27.264	12.645
1472.49	1472.66	1472.57	13985	13995	13990	72.52	119.32	25.724	13.116	50.475	93.217	7.7317	4.5297	59.981	101.18	18.782	12.648
1472.66	1472.83	1472.75	13995	14005.1	14000	126.43	207.84	45.02	13.101	127.1	234.31	19.892	4.5243	113.51	191.439	35.581	12.642
1472.83	1473.02	1472.93	14005.1	14015	14010.1	156.03	256.3	55.769	13.064	54.256	99.87	8.6418	4.5107	73.491	123.955	23.027	12.626
1473.02	1473.23	1473.12	14015	14025	14020	94.525	155.15	33.898	12.995	49.291	90.64	7.9419	4.4855	65.494	110.529	20.459	12.596
1473.23	1473.43	1473.33	14025	14035	14030	130.58	214.19	46.966	12.894	58.619	107.74	9.4988	4.4487	43.218	73.013	13.423	12.552
1473.43	1473.64	1473.54	14035	14045	14040	23.405	38.372	8.437	12.769	42.213	77.592	6.8351	4.4034	38.817	65.676	11.958	12.498
1473.64	1473.85	1473.75	14045	14055	14050	66.844	109.56	24.132	12.624	59.386	109.23	9.546	4.3506	41.643	70.593	12.693	12.434
1473.85	1474.07	1473.96	14055	14065.1	14060	85.079	139.43	30.728	12.498	42.78	78.76	6.7992	4.305	52.016	88.336	15.696	12.378
1474.07	1474.31	1474.19	14065.1	14075	14070	21.011	34.438	7.5848	12.391	33.922	62.532	5.3124	4.266	39.524	67.234	11.814	12.329
1474.31	1474.55	1474.43	14075	14085.1	14080	26.764	43.87	9.6569	12.225	47.026	86.841	7.2122	4.206	37.191	63.432	10.95	12.254
1474.55	1474.8	1474.68	14085.1	14095	14090	36.142	59.255	13.03	12.003	39.516	73.148	5.8845	4.1256	37.794	64.697	10.891	12.15
1474.8	1475.04	1474.92	14095	14104.8	14099.9	41.921	68.76	15.081	11.8	53.909	100.08	7.7429	4.0524	36.21	62.212	10.208	12.054
1475.04	1475.26	1475.15	14104.8	14115	14109.9	56.482	92.708	20.256	11.615	40.502	75.426	5.5786	3.9857	46.709	80.535	12.883	11.965
1475.26	1475.47	1475.36	14115	14125	14120	221.49	363.82	79.157	11.44	71.567	133.71	9.4241	3.9226	58.564	101.332	15.796	11.879
1475.47	1475.68	1475.58	14125	14135.2	14130.1	31.662	52.049	11.275	11.285	59.943	112.34	7.5459	3.8667	62.8	109.018	16.582	11.802
1475.68	1475.93	1475.81	14135.2	14145	14140.1	33.162	54.563	11.76	11.152	44.062	82.842	5.282	3.819	37.998	66.159	9.837	11.735
1475.93	1476.18	1476.05	14145	14155.1	14150.1	63.057	103.85	22.265	11.048	60.017	113.19	6.8475	3.7819	53.543	93.454	13.632	11.682
1476.18	1476.45	1476.31	14155.1	14165	14160.1	36.988	60.965	13.011	10.975	38.99	73.72	4.2611	3.7556	42.39	74.124	10.656	11.644
1476.45	1476.72	1476.58	14165	14174.9	14170	43.211	71.267	15.155	10.934	62.262	117.94	6.5801	3.7409	52.153	91.296	13.01	11.623
1476.72	1476.99	1476.85	14174.9	14185	14180	31.932	52.695	11.17	10.84	44.602	84.657	4.546	3.7075	38.648	67.802	9.494	11.575
1476.99	1477.25	1477.12	14185	14195	14190	38.831	64.111	13.551	10.695	68.734	130.74	6.7279	3.6555	40.595	71.455	9.735	11.498
1477.25	1477.51	1477.38	14195	14205	14200	32.867	54.296	11.438	10.556	37.099	70.726	3.472	3.606	36.634	64.695	8.573	11.425
1477.51	1477.77	1477.64	14205	14215	14210	17.728	29.306	6.1499	10.424	41.882	80.033	3.7303	3.5587	37.537	66.508	8.566	11.353
1477.77	1478.03	1477.9	14215	14225	14220	16.893	27.941	5.846	10.34	42.911	82.142	3.6811	3.5289	43.62	77.453	9.787	11.307
1478.03	1478.3	1478.16	14225	14235	14230	60.192	99.588	20.797	10.304	71.005	136.06	5.9516	3.5158	45.385	80.667	10.103	11.287
1478.3	1478.57	1478.43	14235	14245	14240	27.658	45.768	9.5478	10.295	38.388	73.596	3.1802	3.5126	39.06	69.445	8.675	11.282
1478.57	1478.86	1478.72	14245	14254.9	14250	33.352	55.192	11.512	10.313	57.172	109.61	4.736	3.5191	41.793	74.273	9.313	11.292
1478.86	1479.13	1479	14254.9	14265	14260	22.617	37.43	7.8045	10.338	40.473	77.597	3.3483	3.528	35.204	62.528	7.88	11.306
1479.13	1479.4	1479.26	14265	14275	14270	21.033	34.812	7.2542	10.37	66.161	126.87	5.4564	3.5396	51.26	90.981	11.539	11.324
1479.4	1479.66	1479.53	14275	14285	14280	10.384	17.186	3.5815	10.394	52.558	100.77	4.3481	3.5479	43.719	77.554	9.884	11.336
1479.66	1479.94	1479.8	14285	14294.9	14290	45.665	75.569	15.761	10.407	58.846	112.78	4.9172	3.5528	53.049	94.069	12.029	11.344
1479.94	1480.2	1480.07	14294.9	14305	14300	31.304	51.805	10.803	10.405	44.801	85.865	3.7368	3.5521	47.208	83.717	10.699	11.343
1480.2	1480.45	1480.32	14305	14315	14310	67.667	112	23.33	10.387	62.242	119.36	5.1201	3.5454	43.616	77.386	9.846	11.333
1480.45	1480.7	1480.57	14315	14325	14320	20.975	34.724	7.2268	10.38	52.867	101.43	4.3072	3.5429	38.363	68.081	8.645	11.329
1480.7	1480.95	1480.82	14325	14335	14330	35.166	58.222	12.111	10.384	63.519	121.89	5.1473	3.5446	56.794	100.783	12.805	11.331
1480.95	1481.2	1481.08	14335	14345	14340	33.305	55.149	11.46	10.354	60.257	115.7	4.815	3.5338	41.852	74.325	9.379	11.315
1481.2	1481.45	1481.33	14345	14355	14350	32.31	53.517	11.104	10.29	75.85	145.78	5.9206	3.5109	40.884	72.723	9.045	11.28
1481.45	1481.71	1481.58	14355	14365.1	14360.1	17.826	29.537	6.114	10.247	43.86	84.402	3.3188	3.4956	39.611	70.543	8.679	11.256
1481.71	1481.97	1481.84	14365.1	14375	14370.1	35.279	58.49	12.068	10.224	44.434	85.637	3.2301	3.4875	52.862	94.214	11.51	11.243
1481.97	1482.25	1482.11	14375	14385.1	14380	49.483	82.082	16.884	10.211	60.841	117.43	4.254	3.4828	59.231	105.621	12.841	11.236
1482.25	1482.54	1482.4	14385.1	14395	14390	15.238	25.291	5.186	10.206	46.811	90.477	3.1449	3.4812	41.892	74.726	9.058	11.233
1482.54	1482.83	1482.69	14395	14405.1	14400	37.768	62.715	12.82	10.153	62.495	120.99	4.0033	3.4621	45.315	80.954	9.676	11.204
1482.83	1483.14	1482.99	14405.1	14415	14410	61.55	102.27	20.835	10.051	54.029	104.79	3.2683	3.426	41.888	75.036	8.74	11.147
1483.14	1483.42	1483.28	14415	14424.8	14419.9	27.583	45.86	9.3065	9.9507	55.494	107.86	3.1312	3.3903	48.738	87.551	9.925	11.09
1483.42	1483.68	1483.55	14424.8	14435	14429.9	7.9034	13.15	2.6564	9.8511	41.344	80.543	2.1449	3.3549	33.046	59.533	6.559	11.033
1483.68	1483.93	1483.8	14435	14445.1	14440	12.142	20.219	4.0659	9.75	92.522	180.65	4.3965	3.3191	41.964	75.823	8.105	10.975
1483.93	1484.19	1484.06	14445.1	14455	14450	8.4473	14.076	2.8188	9.6523	49.679	97.196	2.1628	3.2845	53.03	96.096	9.964	10.918
1484.19	1484.46	1484.32	14455	14465.2	14460.1	28.775	47.977	9.5729	9.5912	48.261	94.583	1.9388	3.2628	55.577	100.904	10.25	10.882
1484.46	1484.76	1484.61	14465.2	14475	14470.1	6.6551	11.102	2.2082	9.563	55.932	109.77	2.0884	3.2529	60.569	110.075	11.063	10.865
1484.76	1485.06	1484.91	14475	14485	14480	28.766	48.005	9.5265	9.5675	52.604	103.35	1.8591	3.2545	43.765	79.538	7.992	10.868
1485.06	1485.37	1485.21	14485	14495	14490	18.443	30.788	6.0988	9.6031	47.331	93.059	1.6033	3.267	45.977	83.486	8.468	10.889
1485.37	1485.67	1485.52	14495	14505	14500	14.869	24.823	4.9149	9.631	47.31	93.032	1.588	3.2769	39.836	72.283	7.389	10.905
1485.67	1485.98	1485.82	14505	14515	14510	52.971	88.417	17.525	9.651	56.995	112.02	1.9709	3.284	32.181	58.356	6.006	10.917
1485.98	1486.27	1486.12	14515	14525	14520	6.9643	11.622	2.3064	9.663	68.384	134.33	2.4384	3.2883	42.96	77.871	8.049	10.924
1486.27	1486.56	1486.42	14525	14534.9	14530	7.9334	13.237	2.6302	9.667	57.419	112.73	2.1128	3.2897	45.365	82.215	8.515	10.926
1486.56	1486.83	1486.7	14534.9	14545	14540	47.721	79.601	15.841	9.6869	40.194	78.854	1.5335	3.2967	33.979	61.541	6.417	10.938
1486.83	1487.1	1486.96	14545	14555	14550	19.311	32.202	6.4191	9.7237	57.018	111.77	2.2675	3.3098	34.916	63.169	6.663	10.959
1487.1	1487.36	1487.23	14555	14565	14560	14.844	24.741	4.9471	9.7955	61.165	119.71	2.6178	3.3352	41.434	74.803	8.065	11.001
1487.36	1487.62	1487.49	14565	14575	14570	4.8905	8.145	1.6359	9.9041	60.152	117.46	2.8402	3.3738	49.402	88.911	9.893	11.063
1487.62	1487.88	1487.75	14575	14585	14580	6.8364	11.378	2.2949	10.083	67.614	131.71	3.5183	3.4372	58.272	104.374	12.17	11.164
1487.88	1488.12	1488	14585	14595	14590	20.052	33.358	6.746	10.339	92.087	178.97	5.2021	3.5283	77.92	138.69	17.15	11.306
1488.12	1488.38	1488.25	14595	14605	14600	42.464	70.615	14.312	10.636	66.771	129.43	4.1152	3.6345	59.288	104.805	13.771	11.467
1488.38	1488.64	1488.51	14605	14615	14610	32.474	53.99	10.958	10.984	92.758	179.26	6.2565	3.7589	48.191	84.562	11.82	11.649
1488.64	1488.89	1488.77	14615	14624.9	14619.9	14.49	24.082	4.8974	11.312	54.233	104.45	4.0178	3.8766	49.387	86.098	12.676	11.816
1488.89	1489.12	1489.01	14624.9	14635	14629.9	11.173	18.558	3.7883	11.613	87.058	166.96	7.1558	3.9848	52.261	90.586	13.936	11.964
1489.12	1489.34	1489.23	14635	14644.5	14639.8	2.7975	4.6437	0.95129	11.921	63.765	121.75	5.7761	4.0961	51.804	89.301	14.307	12.112
1489.34	1489.51	1489.43	14644.5	14655	14649.8	4.3457	7.2096	1.4818	12.208	105.62	200.83	10.416	4.1996	90.515	155.281	25.749	12.246
1489.51	1489.65	1489.58	14655	14665	14660	14.125	23.416	4.835	12.519	82.032	155.17	8.8889	4.3124	170.15	290.44	49.86	12.387
1489.65	1489.79	1489.72	14665	14675	14670	19.331	32.013	6.649	12.808	141.78	266.73	16.834	4.4177	162.35	275.86	48.84	12.515
1489.79	1489.93	1489.86	14675	14685.1	14680.1	9.9271	16.426	3.4283	13.157	88.052	164.69	11.417	4.5446	128.43	217.141	39.719	12.665
1489.93	1490.08	1490	14685.1	14695	14690.1	13.918	23.015	4.8203	13.578	106.65	198.24	15.064	4.6986	147.9	248.7	47.1	12.841
1490.08	1490.23	1490.15	14695	14705	14700	18.796	31.075	6.5175	13.989	115.77	214.03	17.512	4.8495	138.26	231.399	45.121	13.007
1490.23	1490.39	1490.31	14705	14715	14710	37.156	61.433	12.878	14.405	73.259	134.79	11.731	5.0027	102.78	171.288	34.272	13.169
1490.39	1490.55	1490.47	14715	14725.1	14720	37.794	62.416	13.172	14.724	101.71	185.94	17.476	5.1206	237.66	394.62	80.7	13.289
1490.55	1490.72	1490.64	14725.1	14735	14730	9.5857	15.791	3.3807	14.934	78.205	141.83	14.574	5.1983	139.38	230.67	48.09	13.367
1490.72	1490.9	1490.81	14735	14745	14740	12.843	21.1	4.5855	15.053	125.98	226.84	25.112	5.2426	147.42	243.361	51.479	13.41
1490.9	1491.06	1490.98	14745	14754.9	14749.9	14.729	24.133	5.3246	15.082	114.41	204.73	24.098	5.2535	166.17	273.83	58.51	13.421
1491.06	1491.22	1491.14	14754.9	14765	14759.9	17.336	28.352	6.3198	15.169	91.974	163.74	20.204	5.2856	120.77	198.658	42.882	13.452
1491.22	1491.37	1491.29	14765	14775	14770	11.576	18.91	4.2427	15.321	140.96	249.87	32.057	5.3421	143.62	235.778	51.462	13.507
1491.37	1491.52	1491.45	14775	14785	14780	11.775	19.216	4.3335	15.459	80.323	141.86	18.782	5.3934	108.48	177.789	39.171	13.556
1491.52	1491.67	1491.6	14785	14795	14790	8.6583	14.12	3.1968	15.583	113.96	200.68	27.25	5.4398	134.84	220.671	49.009	13.599
1491.67	1491.82	1491.74	14795	14805	14800	14.155	23.078	5.2315	15.742	106.76	187.56	25.954	5.4989	148.55	242.763	54.337	13.654
1491.82	1491.96	1491.89	14805	14815	14810	12.172	19.851	4.493	15.936	87.288	153.11	21.461	5.5713	133.31	217.554	49.066	13.72
1491.96	1492.11	1492.03	14815	14825	14820	12	19.583	4.4163	16.146	74.381	130.35	18.408	5.6502	137.23	223.682	50.778	13.791
1492.11	1492.25	1492.18	14825	14835	14830	22.276	36.394	8.1571	16.374	129.67	227.22	32.127	5.7355	163.42	266.11	60.73	13.867
1492.25	1492.39	1492.32	14835	14845	14840	9.7327	15.916	3.5494	16.561	89.202	156.28	22.128	5.8057	102.21	166.31	38.11	13.928
1492.39	1492.53	1492.46	14845	14855	14850	7.9814	13.06	2.9024	16.704	85.311	149.41	21.208	5.8595	124.13	201.856	46.404	13.974
1492.53	1492.67	1492.6	14855	14864.9	14859.9	12.642	20.697	4.5874	16.794	73.801	129.25	18.35	5.8935	128.09	208.232	47.948	14.003
1492.67	1492.8	1492.73	14864.9	14875	14869.9	18.04	29.542	6.5371	16.83	97.423	170.66	24.186	5.907	176.19	286.41	65.97	14.014
1492.8	1492.92	1492.86	14875	14885	14880	24.721	40.499	8.943	16.867	148.94	261	36.883	5.921	218.32	354.89	81.75	14.026
1492.92	1493.04	1492.98	14885	14895	14890	8.1474	13.353	2.9415	16.904	77.818	136.43	19.203	5.9349	122.18	198.621	45.739	14.038
1493.04	1493.16	1493.1	14895	14905	14900	15.256	25.017	5.4961	16.953	79.279	139.05	19.505	5.9536	124.01	201.587	46.433	14.053
1493.16	1493.29	1493.23	14905	14915.1	14910.1	19.123	31.374	6.8729	17.015	93.164	163.46	22.864	5.977	154.5	251.132	57.868	14.073
1493.29	1493.43	1493.36	14915.1	14925	14920.1	9.4616	15.535	3.3886	17.104	77.162	135.46	18.862	6.0105	130.57	212.217	48.923	14.1
1493.43	1493.57	1493.5	14925	14935	14930	14.435	23.724	5.1455	17.217	65.215	114.58	15.854	6.0533	117.03	190.2	43.86	14.135
1493.57	1493.7	1493.63	14935	14945	14940	12.4	20.387	4.4126	17.268	57.107	100.35	13.866	6.0726	108.8	176.815	40.785	14.151
1493.7	1493.84	1493.77	14945	14954.9	14949.9	6.0147	9.886	2.1434	17.255	97.42	171.1	23.736	6.0677	157.98	256.707	59.253	14.147
1493.84	1493.96	1493.9	14954.9	14965	14959.9	11.542	18.962	4.1222	17.243	105.44	185.04	25.84	6.0629	177.81	288.87	66.75	14.143
1493.96	1494.08	1494.02	14965	14975	14970	10.241	16.813	3.6682	17.23	108.85	190.8	26.897	6.058	159.62	259.236	60.004	14.139
1494.08	1494.2	1494.14	14975	14985	14980	11.408	18.716	4.0995	17.223	81.944	143.44	20.446	6.0556	134.11	217.715	50.505	14.137
1494.2	1494.33	1494.27	14985	14995.1	14990	8.6104	14.116	3.1053	17.223	72.589	126.87	18.313	6.0556	128.19	208.006	48.374	14.137
1494.33	1494.45	1494.39	14995.1	15005	15000.1	21.035	34.477	7.5925	17.282	57.283	100.01	14.556	6.0778	166.42	269.91	62.93	14.155
1494.45	1494.59	1494.52	15005	15015	15010	45.413	74.463	16.363	17.398	147.11	256.71	37.515	6.1216	174.71	283.23	66.19	14.191
1494.59	1494.72	1494.65	15015	15025	15020	7.0725	11.604	2.5405	17.542	67.29	117.39	17.192	6.1764	113.7	184.252	43.148	14.235
1494.72	1494.85	1494.78	15025	15035	15030	9.586	15.744	3.428	17.716	72.398	126.3	18.496	6.2424	143.15	231.89	54.41	14.287
1494.85	1494.97	1494.91	15035	15045	15040	12.447	20.459	4.4359	17.838	91.81	160.18	23.436	6.2887	176.59	286	67.18	14.323
1494.97	1495.1	1495.04	15045	15055	15050	13.353	21.957	4.748	17.907	67.068	117.04	17.099	6.3149	141.81	229.661	53.959	14.343
1495.1	1495.22	1495.16	15055	15065	15060	20.058	32.988	7.1282	17.914	87.165	152.13	22.196	6.3175	181.2	293.47	68.93	14.345
1495.22	1495.35	1495.29	15065	15075	15070	16.527	27.174	5.8793	17.859	95.212	166.21	24.217	6.2966	138.1	223.698	52.502	14.329
1495.35	1495.47	1495.41	15075	15084.9	15080	13.896	22.854	4.9382	17.838	58.197	101.66	14.732	6.2888	96.205	155.876	36.534	14.323
1495.47	1495.59	1495.53	15084.9	15095	15089.9	17.865	29.402	6.3282	17.852	155.91	272.69	39.133	6.2939	254.19	412	96.38	14.327
1495.59	1495.71	1495.65	15095	15105	15100	5.3301	8.7805	1.8796	17.879	80.644	141.27	20.019	6.3044	115.26	186.903	43.617	14.335
1495.71	1495.82	1495.77	15105	15115	15110	6.2215	10.262	2.1815	17.921	49.554	86.974	12.135	6.3201	93.224	151.257	35.191	14.347
1495.82	1495.94	1495.88	15115	15125	15120	9.5506	15.767	3.3344	17.921	57.97	101.93	14.012	6.3202	111.44	180.918	41.962	14.347
1495.94	1496.06	1496	15125	15135	15130	6.0614	10.012	2.1103	17.879	60.273	106.15	14.396	6.3044	101.4	164.715	38.085	14.335
1496.06	1496.19	1496.13	15135	15145	15140	13.383	22.111	4.6549	17.817	107.5	189.53	25.467	6.2808	183.13	297.62	68.64	14.317
1496.19	1496.31	1496.25	15145	15155	15150	11.735	19.385	4.0856	17.736	97.052	171.21	22.897	6.2499	173.09	281.38	64.8	14.293
1496.31	1496.44	1496.37	15155	15165	15160	18.209	30.059	6.3577	17.636	75.792	133.7	17.887	6.2118	152.77	248.391	57.149	14.263
1496.44	1496.56	1496.5	15165	15175	15170	8.8647	14.619	3.1099	17.516	54.252	95.643	12.861	6.1664	101.81	165.533	38.087	14.227
1496.56	1496.69	1496.63	15175	15185	15180	18.512	30.495	6.5283	17.384	101.23	178.34	24.124	6.1166	162.36	264	60.72	14.187
1496.69	1496.82	1496.75	15185	15195	15190	16.464	27.09	5.8388	17.243	85.569	150.63	20.507	6.0629	125.62	204.277	46.963	14.143
1496.82	1496.95	1496.88	15195	15205	15200	10.595	17.417	3.7738	17.153	92.313	162.36	22.263	6.0292	118.44	192.592	44.288	14.116
1496.95	1497.08	1497.01	15205	15215.1	15210	20.158	33.112	7.2031	17.116	97.682	171.63	23.73	6.0148	137.79	224.007	51.573	14.104
1497.08	1497.21	1497.14	15215.1	15225	15220	21.555	35.388	7.722	17.109	95.143	167	23.289	6.0125	162.61	264.27	60.95	14.102
1497.21	1497.34	1497.27	15225	15235	15230	12.399	20.348	4.4501	17.134	78.597	137.8	19.391	6.022	140.51	228.269	52.751	14.11
1497.34	1497.48	1497.41	15235	15245	15240	7.5094	12.318	2.7008	17.147	44.462	77.87	11.054	6.0268	99.084	160.911	37.257	14.114
1497.48	1497.61	1497.54	15245	15255	15250	16.024	26.271	5.7765	17.147	111.46	195.01	27.915	6.0268	165.22	268.23	62.21	14.114
1497.61	1497.74	1497.68	15255	15265	15260	32.525	53.307	11.743	17.185	184.77	322.9	46.63	6.0411	302.34	490.63	114.05	14.125
1497.74	1497.88	1497.81	15265	15275	15270	6.9049	11.315	2.4946	17.262	122.06	213.06	31.054	6.07	131.32	212.987	49.653	14.149
1497.88	1498.01	1497.95	15275	15285	15280	10.601	17.368	3.8346	17.313	80.153	139.76	20.55	6.0896	131.23	212.736	49.724	14.165
1498.01	1498.15	1498.08	15285	15295	15290	7.5529	12.369	2.7367	17.339	79.016	137.63	20.406	6.0994	120.48	195.233	45.727	14.173
1498.15	1498.27	1498.21	15295	15305	15300	9.6184	15.747	3.4894	17.384	55.188	96.02	14.355	6.1165	100.36	162.558	38.162	14.187
1498.27	1498.4	1498.33	15305	15315	15310	19.542	31.989	7.0951	17.45	128.28	222.94	33.607	6.1413	164.76	266.74	62.78	14.207
1498.4	1498.52	1498.46	15315	15325	15320	26.345	43.127	9.5629	17.548	84.728	147.11	22.345	6.1787	148.49	240.27	56.71	14.236
1498.52	1498.64	1498.58	15325	15335	15330	13.044	21.36	4.7288	17.682	106.19	184.22	28.173	6.2293	144.54	233.746	55.334	14.276
1498.64	1498.76	1498.7	15335	15345	15340	21.528	35.253	7.8024	17.777	92.242	159.86	24.624	6.2654	149.81	242.144	57.476	14.305
1498.76	1498.88	1498.82	15345	15355	15350	8.8879	14.552	3.2242	17.831	74.028	128.17	19.89	6.2862	158.77	256.52	61.02	14.321
1498.88	1499.01	1498.95	15355	15365	15360	9.3841	15.356	3.4121	17.838	80.698	139.56	21.837	6.2887	99.739	161.086	38.392	14.323
1499.01	1499.13	1499.07	15365	15375	15370	7.7581	12.685	2.8312	17.797	111.89	193.27	30.507	6.2732	157.14	253.723	60.557	14.311
1499.13	1499.25	1499.19	15375	15385	15380	6.1402	10.032	2.2486	17.757	92.255	159.18	25.335	6.2577	163.41	263.78	63.04	14.299
1499.25	1499.38	1499.32	15385	15395	15390	7.9565	12.989	2.9235	17.716	64.252	110.74	17.765	6.2422	149.05	240.535	57.565	14.287
1499.38	1499.51	1499.45	15395	15405	15400	6.5584	10.701	2.4158	17.689	97.319	167.59	27.05	6.232	189.37	305.54	73.2	14.279
1499.51	1499.65	1499.58	15405	15415	15410	11.835	19.303	4.3669	17.675	99.853	171.84	27.867	6.2269	171.93	277.36	66.5	14.275
1499.65	1499.78	1499.72	15415	15425	15420	8.8187	14.382	3.2558	17.695	89.012	153.11	24.914	6.2345	150.57	242.852	58.288	14.281
1499.78	1499.92	1499.85	15425	15435	15430	11.303	18.436	4.1704	17.75	95.829	164.79	26.872	6.2551	198.06	319.38	76.74	14.297
1499.92	1500.05	1499.98	15435	15445	15440	8.0214	13.084	2.9585	17.784	93.784	161.24	26.331	6.268	104.44	168.392	40.488	14.307
1500.05	1500.18	1500.11	15445	15455	15450	6.9259	11.298	2.5542	17.797	94.761	162.9	26.621	6.2732	112.46	181.308	43.612	14.311
1500.18	1500.31	1500.24	15455	15465	15460	12.992	21.195	4.788	17.824	91.277	156.91	25.64	6.2835	143.05	230.613	55.487	14.319
1500.31	1500.43	1500.37	15465	15474.9	15469.9	17.602	28.724	6.4787	17.866	77.689	133.57	21.805	6.2991	131.06	211.271	50.849	14.331
1500.43	1500.56	1500.49	15474.9	15485	15480	9.0911	14.841	3.3408	17.92	54.289	93.355	15.222	6.3199	114.37	184.357	44.383	14.347
1500.56	1500.67	1500.62	15485	15495	15490	6.1001	9.9633	2.237	17.99	73.904	127.11	20.698	6.3466	120.74	194.607	46.873	14.368
1500.67	1500.79	1500.73	15495	15505	15500	9.9761	16.305	3.6476	18.088	84.373	145.15	23.592	6.3839	126.38	203.675	49.085	14.396
1500.79	1500.91	1500.85	15505	15515	15510	11.598	18.972	4.224	18.216	99.258	170.82	27.692	6.4325	125.77	202.67	48.87	14.433
1500.91	1501.03	1500.97	15515	15525	15520	7.0841	11.594	2.5739	18.287	57.876	99.633	16.118	6.4599	95.359	153.663	37.055	14.454
1501.03	1501.15	1501.09	15525	15535	15530	7.2236	11.824	2.6227	18.302	80.014	137.77	22.261	6.4654	103.61	166.965	40.255	14.458
1501.15	1501.27	1501.21	15535	15545	15540	7.5114	12.301	2.7217	18.367	56.218	96.811	15.624	6.4904	89.448	144.136	34.76	14.476
1501.27	1501.39	1501.33	15545	15555	15550	7.3212	11.998	2.6439	18.484	74.437	128.21	20.661	6.535	122.31	197.07	47.55	14.509
1501.39	1501.51	1501.45	15555	15565	15560	10.304	16.891	3.7163	18.543	92.972	160.12	25.819	6.5575	124.81	201.078	48.542	14.526
1501.51	1501.63	1501.57	15565	15575	15570	14.981	24.553	5.4081	18.543	70.263	120.96	19.561	6.5575	119.73	192.87	46.59	14.526
1501.63	1501.75	1501.69	15575	15585	15580	19.595	32.112	7.0781	18.558	89.824	154.58	25.072	6.5632	140.55	226.37	54.73	14.53
1501.75	1501.87	1501.81	15585	15595	15590	15.385	25.211	5.5589	18.587	79.239	136.3	22.178	6.5746	112.92	181.835	44.005	14.538
1501.87	1501.99	1501.93	15595	15605	15600	14.124	23.132	5.1161	18.565	109.78	188.67	30.885	6.5661	143.22	230.568	55.872	14.532
1501.99	1502.11	1502.05	15605	15615	15610	22.373	36.604	8.1412	18.491	112.89	193.78	31.995	6.5377	165	265.55	64.45	14.511
1502.11	1502.23	1502.17	15615	15625	15620	7.2708	11.886	2.6559	18.425	83.315	142.88	23.755	6.5125	106.42	171.236	41.604	14.493
1502.23	1502.35	1502.29	15625	15635	15630	8.8369	14.436	3.2384	18.367	83.212	142.59	23.84	6.4903	131.8	212.038	51.562	14.476
1502.35	1502.47	1502.41	15635	15645	15640	10.7	17.469	3.9305	18.324	51.224	87.718	14.73	6.4737	125.48	201.842	49.118	14.464
1502.47	1502.59	1502.53	15645	15655.1	15650.1	5.5735	9.0961	2.051	18.295	47.654	81.566	13.743	6.4627	117.89	189.613	46.167	14.456
1502.59	1502.72	1502.65	15655.1	15665	15660.1	14.011	22.864	5.1578	18.31	65.509	112.09	18.928	6.4684	130.56	209.963	51.157	14.46
1502.72	1502.85	1502.78	15665	15675	15670	24.935	40.7	9.1703	18.367	76.89	131.54	22.24	6.4903	157.94	253.958	61.922	14.476
1502.85	1502.98	1502.91	15675	15685	15680	10.07	16.433	3.7079	18.345	73.709	126.06	21.357	6.4819	147.67	237.428	57.912	14.47
1502.98	1503.11	1503.04	15685	15694.9	15690	12.536	20.442	4.6306	18.244	79.687	136.23	23.14	6.4434	139.44	224.21	54.67	14.441
1503.11	1503.23	1503.17	15694.9	15705	15700	18.133	29.549	6.7178	18.131	82.319	140.71	23.927	6.4004	153.44	246.762	60.118	14.409
1503.23	1503.35	1503.29	15705	15715	15710	6.0645	9.8759	2.253	18.004	77.598	132.65	22.548	6.3519	118.46	190.562	46.358	14.372
1503.35	1503.47	1503.41	15715	15725	15720	5.5647	9.0563	2.0732	17.865	71.452	122.16	20.742	6.2991	151.52	243.834	59.206	14.331
1503.47	1503.59	1503.53	15725	15735	15730	11.65	18.948	4.3523	17.716	127.52	218.08	36.952	6.2422	206.48	332.43	80.53	14.287
1503.59	1503.72	1503.66	15735	15745.2	15740.1	10.413	16.929	3.896	17.595	192.7	329.75	55.658	6.1964	279.96	450.95	108.97	14.25
1503.72	1503.86	1503.79	15745.2	15755	15750.1	7.5711	12.308	2.8341	17.5	80.558	137.96	23.158	6.1605	208.11	335.38	80.84	14.222
1503.86	1504	1503.93	15755	15765	15760	19.438	31.599	7.2769	17.424	109.23	187.21	31.255	6.1314	208.53	336.21	80.85	14.199
1504	1504.14	1504.07	15765	15775	15770	13.873	22.553	5.1923	17.359	81.036	139	23.075	6.1067	249.01	401.65	96.37	14.179
1504.14	1504.28	1504.21	15775	15785	15780	5.0265	8.1723	1.8806	17.307	35.381	60.733	10.03	6.0872	122.53	197.712	47.348	14.163
1504.28	1504.42	1504.35	15785	15795	15790	34.174	55.569	12.779	17.268	137.96	236.97	38.948	6.0726	236.48	381.71	91.25	14.151
1504.42	1504.56	1504.49	15795	15805	15800	12.2	19.838	4.5616	17.223	122.48	210.49	34.469	6.0556	153.84	248.384	59.296	14.137
1504.56	1504.7	1504.63	15805	15815	15810	25.814	41.972	9.656	17.173	67.694	116.38	19.01	6.0364	149.03	240.682	57.378	14.122
1504.7	1504.84	1504.77	15815	15824.9	15819.9	15.35	24.957	5.7438	17.122	71.611	123.16	20.06	6.0173	198.69	320.97	76.41	14.106
1504.84	1504.96	1504.9	15824.9	15835	15829.9	16.168	26.285	6.0508	17.072	83.779	144.15	23.405	5.9985	182.87	295.5	70.24	14.09
1504.96	1505.09	1505.02	15835	15845	15840	9.2707	15.073	3.4684	17.071	72.414	124.62	20.208	5.9981	160.94	260.08	61.8	14.09
1505.09	1505.21	1505.15	15845	15855	15850	14.537	23.64	5.4334	17.122	91.046	156.67	25.423	6.0171	247.13	399.29	94.97	14.106
1505.21	1505.34	1505.28	15855	15865.1	15860	9.0735	14.759	3.3879	17.172	62.148	106.94	17.359	6.0363	177.04	285.99	68.09	14.122
1505.34	1505.47	1505.4	15865.1	15875	15870	21.007	34.18	7.8345	17.224	96.256	165.63	26.883	6.0557	174.35	281.6	67.1	14.137
1505.47	1505.6	1505.54	15875	15885	15880	11.944	19.437	4.4507	17.274	101.24	174.18	28.304	6.0749	160.65	259.423	61.877	14.153
1505.6	1505.74	1505.67	15885	15895	15890	45.012	73.258	16.765	17.326	111.99	192.61	31.374	6.0944	198.13	319.87	76.39	14.169
1505.74	1505.87	1505.81	15895	15905	15900	11.813	19.226	4.4003	17.371	79.758	137.1	22.415	6.1116	164.25	265.09	63.41	14.183
1505.87	1506.01	1505.94	15905	15915	15910	9.1679	14.919	3.4169	17.41	39.775	68.324	11.226	6.1264	116.47	187.917	45.023	14.195
1506.01	1506.14	1506.07	15915	15925	15920	12.91	21.002	4.8183	17.397	95.766	164.42	27.115	6.1214	183.91	296.69	71.13	14.191
1506.14	1506.27	1506.2	15925	15935	15930	12.863	20.915	4.8112	17.332	114.46	196.45	32.474	6.0969	196.55	317.11	75.99	14.171
1506.27	1506.4	1506.33	15935	15945	15940	16.47	26.77	6.17	17.294	72.133	123.76	20.507	6.0823	178.98	288.77	69.19	14.159
1506.4	1506.53	1506.47	15945	15955	15950	18.116	29.438	6.7939	17.281	74.875	128.41	21.336	6.0774	196.69	317.32	76.06	14.155
1506.53	1506.67	1506.6	15955	15965	15960	11.878	19.299	4.4566	17.3	117.25	201	33.501	6.0847	159.03	256.515	61.545	14.161
1506.67	1506.81	1506.74	15965	15975	15970	8.3009	13.487	3.1144	17.352	90.406	154.9	25.914	6.1043	145.82	235.138	56.502	14.177
1506.81	1506.94	1506.88	15975	15985	15980	15.244	24.77	5.7182	17.404	144.62	247.68	41.566	6.124	241.35	389.07	93.63	14.193
1506.94	1507.08	1507.01	15985	15995	15990	9.314	15.136	3.4924	17.456	208.2	356.42	59.969	6.1437	149.75	241.338	58.162	14.209
1507.08	1507.2	1507.14	15995	16005	16000	9.5633	15.542	3.5848	17.502	NaN	NaN	NaN	6.1612	188.98	304.49	73.47	14.223
1507.2	1507.33	1507.27	16005	16015	16010	10.545	17.137	3.9519	17.542	NaN	NaN	NaN	6.1762	181.39	292.2	70.58	14.234
1507.33	1507.46	1507.4	16015	16025	16020	19.04	30.948	7.1332	17.608	99.269	169.74	28.799	6.2014	221.24	356.28	86.2	14.254
1507.46	1507.59	1507.52	16025	16035	16030	16.291	26.482	6.0991	17.702	107.3	183.34	31.257	6.2371	225.42	362.84	88	14.283
1507.59	1507.72	1507.65	16035	16045	16040	24.969	40.594	9.3437	17.797	130.32	222.5	38.135	6.2732	220.18	354.24	86.12	14.311
1507.72	1507.84	1507.78	16045	16055	16050	12.399	20.16	4.6385	17.893	121.9	207.95	35.852	6.3097	208.01	334.49	81.53	14.339
1507.84	1507.97	1507.91	16055	16065	16060	11.154	18.135	4.1727	17.99	74.499	126.96	22.043	6.3467	177.85	285.83	69.87	14.368
1507.97	1508.1	1508.04	16065	16074.9	16070	15.579	25.327	5.8302	18.088	133.83	227.78	39.872	6.384	255.06	409.68	100.44	14.396
1508.1	1508.22	1508.16	16074.9	16085	16080	13.503	21.948	5.0581	18.145	86.002	146.23	25.774	6.4054	232.48	373.25	91.71	14.412
1508.22	1508.34	1508.28	16085	16095	16090	23.132	37.587	8.6782	18.159	103.85	176.42	31.273	6.4108	282.2	452.94	111.46	14.417
1508.34	1508.46	1508.4	16095	16105	16100	29.454	47.845	11.064	18.173	105.37	178.88	31.866	6.4163	249.67	400.62	98.72	14.421
1508.46	1508.58	1508.52	16105	16115	16110	29.167	47.366	10.967	18.187	151.07	256.29	45.852	6.4217	307.82	493.81	121.83	14.425
1508.58	1508.7	1508.64	16115	16125.1	16120	15.642	25.398	5.8849	18.237	98.881	167.62	30.142	6.4408	232.28	372.5	92.06	14.439
1508.7	1508.83	1508.77	16125.1	16135	16130	14.389	23.364	5.4139	18.324	94.338	159.77	28.904	6.4739	148.2	237.552	58.848	14.464
1508.83	1508.96	1508.89	16135	16145	16140	9.4404	15.329	3.5523	18.382	109.02	184.52	33.522	6.4959	185.82	297.76	73.88	14.48
1508.96	1509.08	1509.02	16145	16155	16150	13.97	22.682	5.2575	18.411	86.396	146.17	26.619	6.507	192.13	307.82	76.44	14.489
1509.08	1509.21	1509.15	16155	16164.9	16160	8.2197	13.345	3.0944	18.411	134.23	227.08	41.392	6.507	233.59	374.22	92.96	14.489
1509.21	1509.33	1509.27	16164.9	16175	16170	4.2381	6.88	1.5962	18.382	90.479	153.07	27.886	6.4959	142.67	228.586	56.754	14.48
1509.33	1509.46	1509.4	16175	16185	16180	5.7333	9.3072	2.1594	18.36	90.241	152.7	27.78	6.4875	164.6	263.751	65.449	14.474
1509.46	1509.58	1509.52	16185	16195	16190	6.0862	9.881	2.2914	18.345	106.58	180.41	32.752	6.482	196.15	314.35	77.95	14.47
1509.58	1509.7	1509.64	16195	16205	16200	8.1782	13.28	3.0766	18.338	91.336	154.68	27.996	6.4792	289.07	463.33	114.81	14.468
1509.7	1509.83	1509.76	16205	16215	16210	9.8585	16.013	3.704	18.338	121.93	206.62	37.25	6.4792	225.12	360.9	89.34	14.468
1509.83	1509.95	1509.89	16215	16225	16220	5.4212	8.8086	2.0337	18.345	108.8	184.49	33.119	6.482	129.02	206.873	51.167	14.47
1509.95	1510.08	1510.01	16225	16235	16230	5.504	8.9471	2.061	18.36	102.63	174.15	31.118	6.4875	141.03	226.179	55.881	14.474
1510.08	1510.2	1510.14	16235	16245	16240	12.178	19.803	4.5539	18.345	163.09	276.95	49.23	6.482	249.68	400.54	98.82	14.47
1510.2	1510.32	1510.26	16245	16255	16250	8.9732	14.594	3.3525	18.302	101.89	173.17	30.608	6.4654	198.66	318.81	78.51	14.458
1510.32	1510.45	1510.39	16255	16265	16260	13.229	21.516	4.9414	18.223	110.35	187.72	32.977	6.4354	280.52	450.37	110.67	14.435
1510.45	1510.57	1510.51	16265	16275	16270	9.9297	16.149	3.7109	18.109	74.238	126.41	22.063	6.392	212.33	341.08	83.58	14.402
1510.57	1510.69	1510.63	16275	16285	16280	9.6186	15.642	3.5953	18.025	89.402	152.36	26.448	6.3599	194.71	312.91	76.51	14.378
1510.69	1510.82	1510.75	16285	16295.2	16290.1	19.675	31.996	7.3538	17.969	132.86	226.55	39.163	6.3386	298.94	480.56	117.32	14.361
1510.82	1510.95	1510.88	16295.2	16305	16300.1	13.124	21.343	4.9043	17.92	133.15	227.19	39.11	6.3199	170.7	274.49	66.91	14.347
1510.95	1511.1	1511.03	16305	16315	16310	13.644	22.191	5.097	17.879	123.96	211.63	36.285	6.3044	163.03	262.235	63.825	14.335
1511.1	1511.25	1511.18	16315	16325	16320	11.227	18.259	4.1945	17.845	133.08	227.27	38.883	6.2913	249.54	401.45	97.63	14.325
1511.25	1511.4	1511.32	16325	16334.8	16329.9	4.0862	6.645	1.5274	17.818	79.361	135.54	23.182	6.2809	163.52	263.089	63.951	14.317
1511.4	1511.53	1511.46	16334.8	16345	16339.9	6.8367	11.116	2.5573	17.771	116.3	198.66	33.939	6.2632	215.63	346.99	84.27	14.303
1511.53	1511.66	1511.6	16345	16355	16350	5.1252	8.3315	1.9188	17.702	82.345	140.7	23.987	6.2371	177.95	286.43	69.47	14.283
1511.66	1511.79	1511.73	16355	16365	16360	6.0945	9.9053	2.2838	17.648	101.38	173.25	29.504	6.2167	179.48	288.95	70.01	14.267
1511.79	1511.92	1511.86	16365	16375	16370	11.858	19.268	4.4472	17.608	106.42	181.87	30.97	6.2014	211.58	340.66	82.5	14.254
1511.92	1512.06	1511.99	16375	16385	16380	9.4258	15.314	3.538	17.602	141.11	241.09	41.142	6.199	262.74	423.01	102.47	14.253
1512.06	1512.19	1512.12	16385	16395	16390	11.242	18.261	4.2226	17.628	112.61	192.26	32.95	6.2091	182.57	293.86	71.28	14.261
1512.19	1512.33	1512.26	16395	16405	16400	12.153	19.738	4.5676	17.649	100.37	171.29	29.46	6.2167	169.6	272.92	66.28	14.267
1512.33	1512.46	1512.39	16405	16415	16410	13.184	21.41	4.9581	17.662	104.94	179	30.874	6.2218	198.69	319.68	77.7	14.271
1512.46	1512.59	1512.53	16415	16425	16420	14.526	23.588	5.4651	17.642	131.79	224.81	38.77	6.2142	215.86	347.33	84.39	14.265
1512.59	1512.73	1512.66	16425	16435	16430	10.79	17.52	4.0604	17.589	92.571	157.98	27.16	6.1939	244.47	393.48	95.46	14.249
1512.73	1512.86	1512.8	16435	16445	16440	10.615	17.237	3.9935	17.562	92.796	158.43	27.16	6.1838	215.84	347.47	84.21	14.241
1512.86	1513	1512.93	16445	16455	16450	12.188	19.795	4.5816	17.562	117.85	201.28	34.416	6.1838	222.22	357.78	86.66	14.241
1513	1513.13	1513.07	16455	16465	16460	20.087	32.633	7.5405	17.555	198.58	339.41	57.745	6.1812	316.18	509.17	123.19	14.238
1513.13	1513.28	1513.21	16465	16475	16470	15.512	25.213	5.8117	17.542	209.74	358.88	60.601	6.1762	245.11	394.86	95.36	14.234
1513.28	1513.42	1513.35	16475	16485	16480	10.239	16.649	3.8291	17.515	112.9	193.41	32.398	6.1662	192.79	310.71	74.87	14.226
1513.42	1513.56	1513.49	16485	16494.9	16489.9	8.7717	14.269	3.275	17.476	91.399	156.76	26.037	6.1512	181.49	292.64	70.34	14.215
1513.56	1513.68	1513.62	16494.9	16505	16499.9	12.502	20.343	4.6609	17.431	107.39	184.41	30.377	6.1341	244.99	395.21	94.77	14.201
1513.68	1513.8	1513.74	16505	16515	16510	12.87	20.949	4.792	17.378	92.591	159.18	26.001	6.1141	240.08	387.49	92.67	14.185
1513.8	1513.92	1513.86	16515	16525	16520	21.178	34.48	7.876	17.3	137.53	236.78	38.29	6.0847	333.94	539.32	128.56	14.161
1513.92	1514.03	1513.97	16525	16535	16530	12.628	20.565	4.6915	17.198	106.17	183.08	29.261	6.0459	247.1	399.39	94.81	14.129
1514.03	1514.16	1514.09	16535	16545.2	16540.1	15.963	26.001	5.925	17.122	89.392	154.34	24.442	6.0172	248.29	401.55	95.03	14.106
1514.16	1514.29	1514.22	16545.2	16555	16550.1	20.349	33.151	7.5469	17.07	104.44	180.49	28.388	5.9978	317.57	513.81	121.33	14.09
1514.29	1514.43	1514.36	16555	16565	16560	13.103	21.348	4.8579	17.04	107.62	186.07	29.161	5.9864	226.32	366.26	86.38	14.08
1514.43	1514.57	1514.5	16565	16575	16570	12.095	19.705	4.4846	17.028	114.02	197.16	30.876	5.9817	283.48	458.8	108.16	14.077
1514.57	1514.71	1514.64	16575	16585	16580	7.9516	12.952	2.9509	17.015	92.876	160.56	25.197	5.977	228.8	370.29	87.31	14.073
1514.71	1514.86	1514.79	16585	16595	16590	8.108	13.202	3.014	17.003	114.84	198.39	31.286	5.9723	247.69	400.8	94.58	14.069
1514.86	1515	1514.93	16595	16605	16600	4.5465	7.3996	1.6935	16.99	120.3	207.66	32.947	5.9676	223.62	361.78	85.46	14.065
1515	1515.15	1515.08	16605	16615	16610	6.6129	10.757	2.4688	16.978	71.105	122.62	19.593	5.9629	196.89	318.46	75.32	14.061
1515.15	1515.29	1515.22	16615	16625	16620	6.8564	11.149	2.564	17.003	110.94	191.1	30.779	5.9723	234.12	378.53	89.71	14.069
1515.29	1515.43	1515.36	16625	16635	16630	7.5508	12.275	2.827	17.065	101.8	175.14	28.458	5.9958	234.41	378.78	90.04	14.088
1515.43	1515.57	1515.5	16635	16645	16640	7.7618	12.615	2.9085	17.122	128.85	221.44	36.251	6.0173	216.62	349.86	83.38	14.106
1515.57	1515.7	1515.64	16645	16655	16650	10.052	16.335	3.7692	17.173	128.38	220.45	36.309	6.0364	260.38	420.37	100.39	14.122
1515.7	1515.84	1515.77	16655	16665	16660	8.8979	14.458	3.3375	17.236	136.21	233.7	38.722	6.0605	287.84	464.49	111.19	14.141
1515.84	1515.97	1515.9	16665	16675	16670	11.204	18.205	4.2024	17.313	94.469	161.95	26.99	6.0894	240.37	387.7	93.04	14.165
1515.97	1516.1	1516.04	16675	16685	16680	14.701	23.889	5.5132	17.378	120.6	206.62	34.581	6.1141	248.38	400.48	96.28	14.185
1516.1	1516.23	1516.17	16685	16695	16690	9.0598	14.723	3.3963	17.43	82.326	140.99	23.658	6.1338	204.17	329.1	79.24	14.201
1516.23	1516.37	1516.3	16695	16705.1	16700	8.5845	13.952	3.217	17.489	92.484	158.32	26.651	6.1562	199.13	320.88	77.38	14.219
1516.37	1516.5	1516.43	16705.1	16715	16710	14.37	23.356	5.3834	17.556	165.03	282.34	47.715	6.1814	287.67	463.4	111.94	14.239
1516.5	1516.64	1516.57	16715	16725	16720	9.8055	15.94	3.671	17.568	93.429	159.88	26.984	6.1863	184.69	297.52	71.86	14.242
1516.64	1516.78	1516.71	16725	16735	16730	11.748	19.102	4.3935	17.529	95.392	163.39	27.398	6.1712	224.21	361.32	87.1	14.23
1516.78	1516.91	1516.85	16735	16745	16740	9.25	15.043	3.4568	17.509	80.191	137.43	22.956	6.1637	180.51	290.96	70.06	14.225
1516.91	1517.05	1516.98	16745	16755	16750	9.9983	16.262	3.7351	17.509	120.64	206.78	34.498	6.1637	231.45	373.09	89.81	14.225
1517.05	1517.19	1517.12	16755	16765	16760	8.6586	14.084	3.2337	17.529	127.31	218.2	36.422	6.1713	256.54	413.5	99.58	14.231
1517.19	1517.33	1517.26	16765	16775	16770	11.263	18.321	4.2056	17.569	118.21	202.54	33.887	6.1863	266.98	430.24	103.72	14.243
1517.33	1517.46	1517.4	16775	16785	16780	13.067	21.257	4.8777	17.622	133.94	229.39	38.496	6.2066	272.29	438.67	105.91	14.259
1517.46	1517.61	1517.53	16785	16795	16790	16.848	27.409	6.2867	17.689	104.55	178.96	30.147	6.2321	256.97	413.85	100.09	14.279
1517.61	1517.75	1517.68	16795	16805	16800	13.271	21.592	4.9505	17.763	126.24	215.93	36.538	6.2602	253.55	408.19	98.91	14.301
1517.75	1517.89	1517.82	16805	16815	16810	9.5913	15.606	3.5769	17.845	97.548	166.74	28.359	6.2913	340.64	548.16	133.12	14.325
1517.89	1518.02	1517.95	16815	16824.8	16819.9	16.257	26.453	6.0608	17.948	145.62	248.67	42.571	6.3306	317.36	510.43	124.29	14.355
1518.02	1518.15	1518.08	16824.8	16835	16829.9	9.4636	15.4	3.5269	18.072	106.75	182.09	31.417	6.3778	187.89	302	73.78	14.391
1518.15	1518.27	1518.21	16835	16845	16840	13.461	21.907	5.0156	18.159	120.03	204.58	35.492	6.4108	247.9	398.28	97.52	14.417
1518.27	1518.39	1518.33	16845	16855	16850	11.931	19.417	4.4451	18.202	87.038	148.28	25.798	6.4271	199.89	321.08	78.7	14.429
1518.39	1518.51	1518.45	16855	16865	16860	14.48	23.562	5.3969	18.281	131.98	224.61	39.347	6.4573	238.87	383.51	94.23	14.452
1518.51	1518.64	1518.58	16865	16875	16870	15.779	25.672	5.8863	18.396	118.57	201.46	35.672	6.5014	306.99	492.52	121.46	14.485
1518.64	1518.76	1518.7	16875	16885	16880	12.058	19.616	4.4995	18.469	109.55	185.97	33.127	6.5293	261.5	419.36	103.64	14.505
1518.76	1518.89	1518.82	16885	16895	16890	12.428	20.219	4.6367	18.498	99.2	168.36	30.035	6.5405	206.24	330.7	81.78	14.513
1518.89	1519.01	1518.95	16895	16905	16900	10.846	17.646	4.046	18.506	61.178	103.83	18.524	6.5434	178.43	286.1	70.76	14.516
1519.01	1519.14	1519.08	16905	16915	16910	13.049	21.231	4.8673	18.491	96.551	163.9	29.202	6.5378	253.64	406.73	100.55	14.511
1519.14	1519.27	1519.2	16915	16925	16920	27.212	44.275	10.15	18.477	206.32	350.29	62.348	6.5321	442.48	709.61	175.35	14.507
1519.27	1519.4	1519.34	16925	16935	16930	15.23	24.778	5.6811	18.462	122.2	207.49	36.904	6.5265	241.34	387.06	95.62	14.503
1519.4	1519.53	1519.47	16935	16945	16940	15.809	25.722	5.8957	18.425	114.09	193.83	34.36	6.5126	300.01	481.27	118.75	14.493
1519.53	1519.66	1519.6	16945	16955	16950	14.898	24.243	5.5525	18.367	109.12	185.55	32.697	6.4903	245.03	393.23	96.83	14.476
1519.66	1519.8	1519.73	16955	16965	16960	14.056	22.875	5.2363	18.294	107.65	183.21	32.078	6.4626	239.19	384.02	94.36	14.456
1519.8	1519.93	1519.86	16965	16975	16970	11.394	18.544	4.2435	18.209	101.47	172.89	30.062	6.4299	203.93	327.58	80.28	14.431
1519.93	1520.07	1520	16975	16985	16980	5.8665	9.5487	2.1843	18.145	65.407	111.53	19.286	6.4055	142.39	228.809	55.971	14.412
1520.07	1520.2	1520.13	16985	16995	16990	9.1755	14.936	3.4151	18.102	98.69	168.38	28.998	6.3893	196.85	316.41	77.29	14.4
1520.2	1520.34	1520.27	16995	17005	17000	9.9647	16.224	3.7052	18.046	85.886	146.69	25.08	6.3677	189.44	304.64	74.24	14.384
1520.34	1520.48	1520.41	17005	17015	17010	14.285	23.268	5.3031	17.976	95.974	164.17	27.78	6.3413	224.11	360.61	87.61	14.363
1520.48	1520.62	1520.55	17015	17025	17020	16.996	27.689	6.3022	17.935	146.18	250.29	42.071	6.3254	266.87	429.59	104.15	14.351
1520.62	1520.77	1520.69	17025	17035	17030	14.076	22.936	5.2167	17.921	126.05	215.91	36.189	6.3202	271.75	437.51	105.99	14.347
1520.77	1520.91	1520.84	17035	17045	17040	13.465	21.944	4.9856	17.907	125.46	215.01	35.897	6.3149	235.9	379.87	91.93	14.343
1520.91	1521.05	1520.98	17045	17055	17050	12.471	20.329	4.6118	17.893	135.09	231.69	38.485	6.3097	228.06	367.34	88.78	14.339
1521.05	1521.2	1521.13	17055	17065	17060	8.9668	14.619	3.3141	17.893	77.204	132.45	21.96	6.3097	177.37	285.72	69.02	14.339
1521.2	1521.34	1521.27	17065	17075	17070	16.817	27.417	6.2163	17.907	166.39	285.38	47.387	6.3149	299.81	482.9	116.72	14.343
1521.34	1521.49	1521.42	17075	17085	17080	13.023	21.231	4.8147	17.928	136.77	234.51	39.025	6.3228	270.12	435.02	105.22	14.349
1521.49	1521.63	1521.56	17085	17095	17090	11.904	19.406	4.4024	17.955	110.94	190.15	31.736	6.3333	249.92	402.41	97.43	14.357
1521.63	1521.78	1521.71	17095	17105	17100	13.662	22.272	5.0527	17.983	115.51	197.92	33.105	6.3439	213.77	344.15	83.39	14.366
1521.78	1521.92	1521.85	17105	17115	17110	37.948	61.865	14.031	18.011	122.36	209.6	35.109	6.3546	272.02	437.87	106.17	14.374
1521.92	1522.05	1521.98	17115	17125	17120	18.217	29.701	6.7333	18.032	119.11	204.03	34.187	6.3625	221.84	357.07	86.61	14.38
1522.05	1522.18	1522.11	17125	17135	17130	22.347	36.44	8.2552	18.046	110.59	189.45	31.72	6.3678	242.51	390.35	94.67	14.384
1522.18	1522.31	1522.24	17135	17145	17140	21.234	34.622	7.8451	18.116	155.82	266.73	44.916	6.3945	257.36	414.08	100.64	14.404
1522.31	1522.44	1522.38	17145	17155.1	17150	17.443	28.436	6.4504	18.244	81.203	138.75	23.653	6.4434	204.09	328.11	80.07	14.441
1522.44	1522.59	1522.52	17155.1	17165	17160	19.35	31.541	7.1592	18.346	101.93	173.94	29.917	6.4821	248.3	398.94	97.66	14.47
1522.59	1522.73	1522.66	17165	17175	17170	16.096	26.236	5.9561	18.418	100.59	171.52	29.667	6.5097	262.51	421.61	103.41	14.491
1522.73	1522.88	1522.81	17175	17185	17180	24.913	40.603	9.2223	18.484	119.46	203.52	35.413	6.535	277.72	445.86	109.58	14.509
1522.88	1523.01	1522.94	17185	17195	17190	23.793	38.773	8.8141	18.543	169.17	287.93	50.416	6.5576	366.77	588.59	144.95	14.526
1523.01	1523.12	1523.06	17195	17205	17200	24.094	39.261	8.9269	18.565	160.62	273.29	47.953	6.566	231.05	370.74	91.36	14.532
1523.12	1523.24	1523.18	17205	17215	17210	18.828	30.683	6.9735	18.55	87.406	148.76	26.048	6.5604	225.74	362.27	89.21	14.528
1523.24	1523.35	1523.29	17215	17225	17220	17.294	28.182	6.4057	18.573	76.778	130.64	22.915	6.5689	196.81	315.8	77.82	14.534
1523.35	1523.47	1523.41	17225	17235.1	17230.1	25.514	41.573	9.4546	18.632	129.88	220.81	38.945	6.5917	216.06	346.56	85.56	14.551
1523.47	1523.59	1523.53	17235.1	17245	17240	25.191	41.044	9.3375	18.685	126.05	214.15	37.942	6.612	265.29	425.4	105.18	14.566
1523.59	1523.73	1523.66	17245	17255	17250	17.573	28.631	6.5144	18.73	142.7	242.33	43.08	6.629	256.91	411.86	101.96	14.578
1523.73	1523.86	1523.8	17255	17265	17260	22.19	36.157	8.2229	18.737	110.56	187.76	33.357	6.632	264.73	424.41	105.05	14.58
1523.86	1524	1523.93	17265	17275	17270	22.43	36.556	8.3045	18.707	91.735	155.9	27.566	6.6204	227.93	365.52	90.34	14.572
1524	1524.13	1524.06	17275	17285	17280	20.472	33.37	7.5738	18.67	119.26	202.83	35.69	6.6061	265.95	426.61	105.29	14.561
1524.13	1524.25	1524.19	17285	17295	17290	17.677	28.818	6.5361	18.625	88.927	151.35	26.502	6.5889	261.04	418.86	103.22	14.549
1524.25	1524.38	1524.32	17295	17305	17300	18.223	29.713	6.7328	18.587	114.53	195.07	33.989	6.5746	296.34	475.64	117.04	14.538
1524.38	1524.51	1524.45	17305	17315	17310	20.524	33.472	7.5757	18.558	131.65	224.4	38.905	6.5632	303.15	486.72	119.58	14.53
1524.51	1524.64	1524.58	17315	17325.1	17320	23.883	38.956	8.8099	18.58	171.67	292.62	50.712	6.5717	376.8	604.95	148.65	14.536
1524.64	1524.79	1524.72	17325.1	17335	17330	17.132	27.947	6.3175	18.655	121.77	207.44	36.102	6.6005	226.37	363.32	89.42	14.557
1524.79	1524.93	1524.86	17335	17345	17340	17.954	29.292	6.6169	18.707	134.78	229.53	40.025	6.6204	307.53	493.5	121.56	14.572
1524.93	1525.08	1525.01	17345	17355	17350	16.016	26.133	5.898	18.737	116.05	197.64	34.461	6.632	271.46	435.6	107.32	14.58
1525.08	1525.21	1525.15	17355	17365	17360	15.106	24.654	5.5586	18.76	124.34	211.78	36.894	6.6407	257.04	412.47	101.61	14.587
1525.21	1525.34	1525.28	17365	17375	17370	17.407	28.415	6.3996	18.775	108.81	185.37	32.242	6.6465	319.23	512.3	126.16	14.591
1525.34	1525.47	1525.41	17375	17385	17380	20.423	33.344	7.5015	18.79	122.25	208.32	36.175	6.6523	335.38	538.25	132.51	14.595
1525.47	1525.6	1525.53	17385	17395	17390	13.98	22.83	5.1304	18.805	97.659	166.46	28.858	6.6581	262.96	422.05	103.87	14.599
1525.6	1525.73	1525.66	17395	17405	17400	24.561	40.106	9.0159	18.889	118.09	201.09	35.097	6.6903	366.16	587.42	144.9	14.622
1525.73	1525.85	1525.79	17405	17415	17410	18.604	30.369	6.8391	19.044	68.463	116.32	20.609	6.7498	252.25	404.3	100.2	14.665
1525.85	1525.98	1525.92	17415	17425	17420	29.052	47.416	10.689	19.154	188.44	319.69	57.204	6.7921	425.92	682.23	169.61	14.694
1525.98	1526.11	1526.05	17425	17435	17430	18.777	30.644	6.9096	19.218	122.3	207.32	37.279	6.8165	320.11	512.58	127.64	14.711
1526.11	1526.24	1526.17	17435	17444.9	17440	24.501	39.983	9.0195	19.274	149.05	252.48	45.62	6.838	358.79	574.34	143.24	14.726
1526.24	1526.36	1526.3	17444.9	17455	17450	29.356	47.899	10.813	19.321	205.57	347.97	63.175	6.8563	358.5	573.71	143.29	14.739
1526.36	1526.48	1526.42	17455	17465	17460	21.409	34.928	7.8899	19.346	154.47	261.34	47.598	6.8658	272.6	436.16	109.04	14.746
1526.48	1526.6	1526.54	17465	17475	17470	21.48	35.04	7.9199	19.346	146.1	247.12	45.072	6.8658	269.27	430.8	107.74	14.746
1526.6	1526.72	1526.66	17475	17485	17480	22.548	36.778	8.3179	19.346	162.17	274.26	50.09	6.8658	341.31	546.01	136.61	14.746
1526.72	1526.84	1526.78	17485	17495	17490	28.216	46.017	10.414	19.346	189.96	321.17	58.74	6.8658	388.63	621.67	155.59	14.746
1526.84	1526.96	1526.9	17495	17505	17500	26.326	42.93	9.7211	19.313	187.7	317.39	58.01	6.8533	338.88	542.12	135.64	14.737
1526.96	1527.09	1527.02	17505	17515	17510	18.511	30.183	6.839	19.25	116.59	197.22	35.951	6.8288	250.2	400.34	100.06	14.72
1527.09	1527.21	1527.15	17515	17525	17520	18.916	30.838	6.9945	19.178	157.22	266.06	48.384	6.8014	285.07	456.22	113.92	14.701
1527.21	1527.34	1527.28	17525	17535.1	17530	24.938	40.644	9.231	19.1	121.57	205.78	37.346	6.771	258.1	413.14	103.06	14.679
1527.34	1527.47	1527.41	17535.1	17545	17540	27.674	45.094	10.253	18.997	166.67	282.31	51.02	6.7315	284.86	456.13	113.59	14.652
1527.47	1527.61	1527.54	17545	17555	17550	24.966	40.675	9.2564	18.874	208.43	353.39	63.475	6.6846	310.35	497.18	123.52	14.618
1527.61	1527.75	1527.68	17555	17565	17560	22.161	36.104	8.2186	18.723	131.35	223.03	39.676	6.6263	223.56	358.39	88.73	14.576
1527.75	1527.89	1527.82	17565	17575	17570	16.388	26.7	6.0763	18.543	119.14	202.69	35.587	6.5577	204.22	327.69	80.75	14.526
1527.89	1528.02	1527.96	17575	17585	17580	21.26	34.634	7.8853	18.403	146.26	249.15	43.363	6.5041	235.57	378.24	92.9	14.487
1528.02	1528.16	1528.09	17585	17595	17590	24.487	39.883	9.0905	18.302	179.8	306.49	53.11	6.4654	270.88	435.11	106.65	14.458
1528.16	1528.3	1528.23	17595	17605	17600	18.1	29.475	6.7245	18.237	102.94	175.53	30.348	6.4407	180.93	290.69	71.17	14.439
1528.3	1528.44	1528.37	17605	17615	17610	14.834	24.154	5.5148	18.209	117.78	200.85	34.722	6.4298	168.69	271.04	66.34	14.431
1528.44	1528.58	1528.51	17615	17625	17620	15.333	24.961	5.7051	18.187	104.34	177.9	30.791	6.4217	182.46	293.16	71.76	14.425
1528.58	1528.72	1528.65	17625	17635	17630	21.153	34.426	7.8791	18.173	133.19	227	39.386	6.4163	143.22	230.092	56.348	14.421
1528.72	1528.87	1528.8	17635	17645	17640	11.822	19.236	4.4085	18.159	95.404	162.54	28.27	6.4108	147.45	236.873	58.027	14.417
1528.87	1529.01	1528.94	17645	17654.8	17649.9	25.743	41.876	9.6093	18.145	203.23	346.12	60.339	6.4054	279.23	448.54	109.92	14.412
1529.01	1529.13	1529.07	17654.8	17665	17659.9	20.718	33.694	7.7413	18.131	97.594	166.16	29.03	6.4002	134.37	215.826	52.914	14.408
1529.13	1529.25	1529.19	17665	17675	17670	26.659	43.346	9.9717	18.116	95.326	162.24	28.409	6.3946	183.45	294.64	72.26	14.404
1529.25	1529.36	1529.3	17675	17685	17680	36.164	58.793	13.536	18.088	86.095	146.53	25.657	6.3839	143.83	231.021	56.639	14.396
1529.36	1529.48	1529.42	17685	17695	17690	17.142	27.866	6.4173	18.046	140.67	239.5	41.84	6.3678	209.42	336.44	82.4	14.384
1529.48	1529.6	1529.54	17695	17705.1	17700	17.293	28.109	6.4775	18.011	160.64	273.53	47.75	6.3545	231.23	371.52	90.94	14.374
1529.6	1529.74	1529.67	17705.1	17715	17710	16.516	26.841	6.1917	17.983	121.65	207.12	36.183	6.3439	164.15	263.747	64.553	14.365
1529.74	1529.87	1529.8	17715	17725	17720	15.878	25.803	5.9537	17.942	143.15	243.81	42.495	6.3281	187.21	300.86	73.56	14.353
1529.87	1530.01	1529.94	17725	17735	17730	14.77	24.005	5.536	17.886	145.76	248.44	43.074	6.307	175.51	282.16	68.86	14.337
1530.01	1530.15	1530.08	17735	17745.1	17740.1	13.654	22.192	5.1157	17.817	110.58	188.65	32.51	6.2809	160.58	258.271	62.889	14.317
1530.15	1530.29	1530.22	17745.1	17755	17750	13.771	22.384	5.1581	17.735	158.21	270.18	46.24	6.2497	170.54	274.44	66.64	14.292
1530.29	1530.44	1530.37	17755	17765	17760	17.702	28.774	6.6293	17.682	141.87	242.43	41.306	6.2295	196.18	315.8	76.56	14.277
1530.44	1530.59	1530.52	17765	17775	17770	13.479	21.911	5.0477	17.655	133.89	228.87	38.914	6.2192	163.06	262.526	63.594	14.269
1530.59	1530.73	1530.66	17775	17785	17780	15.997	26.005	5.9881	17.629	173.17	296.15	50.189	6.2091	174.62	281.2	68.04	14.261
1530.73	1530.87	1530.8	17785	17795	17790	10.516	17.098	3.9333	17.602	117.71	201.43	33.983	6.1989	161.67	260.416	62.924	14.253
1530.87	1531.01	1530.94	17795	17805	17800	15.872	25.812	5.9318	17.588	274.89	470.67	79.105	6.1939	227.04	365.78	88.3	14.249
1531.01	1531.14	1531.08	17805	17815	17810	15.088	24.542	5.6335	17.588	157.15	269.2	45.104	6.1939	169.74	273.5	65.98	14.249
1531.14	1531.28	1531.21	17815	17825	17820	18.393	29.924	6.8619	17.602	220.47	377.75	63.183	6.1989	207.89	334.99	80.79	14.253
1531.28	1531.41	1531.35	17825	17835	17830	12.017	19.555	4.4802	17.628	157.86	270.49	45.224	6.2091	146.19	235.557	56.823	14.261
1531.41	1531.55	1531.48	17835	17845	17840	10.552	17.171	3.9335	17.702	118.23	202.44	34.02	6.2371	116.67	187.911	45.429	14.283
1531.55	1531.68	1531.62	17845	17855	17850	15.077	24.531	5.6226	17.824	158.83	271.55	46.118	6.2835	145.46	234.104	56.816	14.319
1531.68	1531.82	1531.75	17855	17865	17860	13.017	21.179	4.8558	17.935	177.79	303.57	52.015	6.3254	148.42	238.708	58.132	14.351
1531.82	1531.95	1531.88	17865	17875	17870	9.1115	14.824	3.3989	18.032	77.643	132.43	22.853	6.3626	269.57	433.32	105.82	14.38
1531.95	1532.09	1532.02	17875	17885	17880	9.137	14.868	3.4063	18.102	100.21	170.85	29.572	6.3893	241.54	388.16	94.92	14.4
1532.09	1532.22	1532.15	17885	17895	17890	14.538	23.663	5.4129	18.145	138.51	236.18	40.841	6.4055	289.13	464.61	113.65	14.412
1532.22	1532.35	1532.29	17895	17905	17900	17.685	28.793	6.5776	18.187	154.15	262.87	45.439	6.4217	315.1	506.31	123.89	14.425
1532.35	1532.48	1532.42	17905	17915	17910	10.504	17.105	3.9031	18.23	64.114	109.33	18.902	6.438	209.9	337.24	82.56	14.437
1532.48	1532.61	1532.55	17915	17925	17920	18.639	30.356	6.9213	18.294	164.03	279.59	48.465	6.4626	286.52	460.23	112.81	14.456
1532.61	1532.74	1532.68	17925	17935	17930	15.249	24.838	5.6604	18.381	118.47	201.78	35.152	6.4958	216.56	347.72	85.4	14.48
1532.74	1532.88	1532.81	17935	17945	17940	22.969	37.414	8.5241	18.476	203.94	347.05	60.82	6.5321	286.22	459.36	113.08	14.507
1532.88	1533	1532.94	17945	17955	17950	17.949	29.238	6.6606	18.58	106.61	181.23	31.982	6.5716	241.97	388.14	95.8	14.536
1533	1533.13	1533.07	17955	17965	17960	18.921	30.821	7.0208	18.692	163.83	278.19	49.468	6.6146	235.7	377.88	93.52	14.568
1533.13	1533.26	1533.2	17965	17975	17970	15.528	25.294	5.7618	18.813	157.12	266.46	47.774	6.6611	258.99	414.98	103	14.601
1533.26	1533.39	1533.32	17975	17984.9	17980	28.171	45.891	10.45	18.89	158.18	268.09	48.281	6.6904	253.15	405.48	100.82	14.622
1533.39	1533.51	1533.45	17984.9	17995	17990	19.705	32.103	7.3066	18.92	150.89	255.7	46.084	6.7021	252.39	404.23	100.55	14.631
1533.51	1533.63	1533.57	17995	18005	18000	16.591	27.037	6.1442	18.92	155.28	263.28	47.277	6.7022	252.5	404.49	100.51	14.631
1533.63	1533.75	1533.69	18005	18015	18010	15.458	25.203	5.7129	18.89	160.25	272.05	48.454	6.6904	275.13	440.94	109.32	14.622
1533.75	1533.87	1533.81	18015	18025	18020	15.068	24.576	5.5601	18.867	151.95	258.21	45.698	6.6816	226.45	363.05	89.85	14.616
1533.87	1533.99	1533.93	18025	18035.1	18030	15.35	25.042	5.6579	18.851	117.64	200.02	35.248	6.6757	177.53	284.68	70.38	14.612
1533.99	1534.12	1534.06	18035.1	18045	18040	15.293	24.957	5.6293	18.82	126.83	215.86	37.804	6.6638	195.4	313.45	77.35	14.603
1534.12	1534.25	1534.19	18045	18055	18050	20.476	33.428	7.5251	18.775	207.77	354.04	61.509	6.6465	230.22	369.47	90.97	14.591
1534.25	1534.38	1534.32	18055	18065	18060	19.057	31.124	6.9902	18.715	182.1	310.75	53.449	6.6233	264.23	424.3	104.16	14.574
1534.38	1534.52	1534.45	18065	18075.2	18070.1	16.275	26.594	5.9565	18.64	191.41	327.21	55.599	6.5946	257.51	413.79	101.23	14.553
1534.52	1534.66	1534.59	18075.2	18085	18080.1	18.421	30.111	6.7299	18.564	213.27	365.17	61.374	6.5656	303.1	487.35	118.85	14.532
1534.66	1534.81	1534.74	18085	18095	18090	15.532	25.397	5.6679	18.491	136.62	234.24	39.011	6.5378	243.4	391.57	95.23	14.511
1534.81	1534.96	1534.89	18095	18105	18100	15.158	24.793	5.5239	18.403	148.92	255.72	42.128	6.5042	207.66	334.29	81.03	14.487
1534.96	1535.11	1535.03	18105	18115	18110	16.643	27.231	6.0557	18.302	180.32	310.18	50.46	6.4654	236.08	380.32	91.84	14.458
1535.11	1535.25	1535.18	18115	18125	18120	14.507	23.741	5.2737	18.237	160.9	277.07	44.72	6.4408	199.36	321.31	77.41	14.439
1535.25	1535.39	1535.32	18125	18135	18130	31.312	51.244	11.379	18.209	231.97	399.64	64.301	6.4299	342.38	551.92	132.84	14.431
1535.39	1535.53	1535.46	18135	18145	18140	16.357	26.764	5.9498	18.216	198.1	341.12	55.075	6.4325	215.1	346.69	83.51	14.433
1535.53	1535.67	1535.6	18145	18155	18150	14.7	24.042	5.3585	18.259	172.53	296.68	48.382	6.449	186.05	299.71	72.39	14.445
1535.67	1535.81	1535.74	18155	18165	18160	14.259	23.307	5.2111	18.317	156.48	268.61	44.362	6.471	199.73	321.53	77.93	14.462
1535.81	1535.95	1535.88	18165	18175	18170	18.438	30.117	6.7591	18.389	255.23	437.18	73.291	6.4987	266.02	427.9	104.14	14.482
1535.95	1536.09	1536.02	18175	18185	18180	13.444	21.951	4.9361	18.411	204.17	349.38	58.959	6.5069	179.08	287.95	70.21	14.489
1536.09	1536.22	1536.16	18185	18195	18190	13.356	21.806	4.9049	18.382	170.31	291.5	49.125	6.4959	196.9	316.64	77.16	14.48
1536.22	1536.35	1536.29	18195	18205	18200	22.341	36.471	8.2117	18.374	148.97	254.9	43.044	6.4931	181.75	292.26	71.24	14.478
1536.35	1536.47	1536.41	18205	18215	18210	12.712	20.746	4.6789	18.389	105.39	180.18	30.59	6.4986	155.24	249.558	60.922	14.482
1536.47	1536.6	1536.54	18215	18225	18220	16.06	26.199	5.9204	18.418	175.78	300.24	51.332	6.5098	191.93	308.42	75.44	14.491
1536.6	1536.73	1536.67	18225	18235.2	18230.1	11.658	19.01	4.3054	18.462	118.97	202.94	35	6.5265	178.97	287.46	70.48	14.503
1536.73	1536.87	1536.8	18235.2	18245	18240.1	13.327	21.725	4.9287	18.507	139.1	237.01	41.187	6.5437	184.5	296.21	72.79	14.516
1536.87	1537.02	1536.95	18245	18255	18250	15.208	24.786	5.6303	18.55	108.85	185.3	32.401	6.5604	157.73	253.138	62.322	14.528
1537.02	1537.16	1537.09	18255	18265	18260	13.28	21.642	4.9191	18.587	134.66	229.1	40.227	6.5746	203.48	326.48	80.48	14.538
1537.16	1537.3	1537.23	18265	18275	18270	13.884	22.625	5.1426	18.617	122.79	208.83	36.745	6.5859	183.12	293.77	72.47	14.547
1537.3	1537.43	1537.37	18275	18285	18280	11.631	18.954	4.3082	18.647	119.51	203.2	35.827	6.5974	198.61	318.57	78.65	14.555
1537.43	1537.56	1537.49	18285	18295	18290	16.211	26.417	6.0045	18.677	107.28	182.33	32.216	6.6089	232.03	372.12	91.94	14.564
1537.56	1537.68	1537.62	18295	18305	18300	10.711	17.455	3.9666	18.7	83.724	142.28	25.166	6.6175	167.6	268.77	66.43	14.57
1537.68	1537.81	1537.75	18305	18314.8	18309.9	19.277	31.417	7.1366	18.715	150.88	256.4	45.351	6.6233	266.38	427.17	105.59	14.574
1537.81	1537.93	1537.87	18314.8	18325	18319.9	14.31	23.323	5.2972	18.744	132.35	224.87	39.84	6.6346	199.09	319.22	78.96	14.582
1537.93	1538.04	1537.98	18325	18335	18330	12.189	19.866	4.5127	18.79	86.61	147.07	26.148	6.6523	156.41	250.725	62.095	14.595
1538.04	1538.15	1538.1	18335	18345	18340	18.084	29.47	6.6987	18.851	163.11	276.73	49.487	6.6757	208.94	334.8	83.08	14.612
1538.15	1538.27	1538.21	18345	18355	18350	16.784	27.344	6.223	18.928	124.44	210.86	38.015	6.7051	212.53	340.38	84.68	14.633
1538.27	1538.39	1538.33	18355	18365.1	18360	6.417	10.454	2.3798	18.974	114.44	193.8	35.07	6.723	165.44	264.898	65.982	14.646
1538.39	1538.51	1538.45	18365.1	18375	18370	24.853	40.494	9.2115	18.99	204.21	345.87	62.548	6.729	224.38	359.27	89.49	14.65
1538.51	1538.64	1538.57	18375	18385	18380	15.985	26.048	5.9222	19.005	161.84	274.12	49.558	6.7349	225.25	360.67	89.83	14.654
1538.64	1538.76	1538.7	18385	18395	18390	15.033	24.499	5.5676	19.021	174.63	295.79	53.477	6.7409	248.76	398.3	99.22	14.658
1538.76	1538.89	1538.83	18395	18405.1	18400.1	11.715	19.094	4.336	19.013	93.76	158.87	28.654	6.7378	165.18	264.513	65.847	14.656
1538.89	1539.02	1538.95	18405.1	18415	18410	19.336	31.522	7.1502	18.982	149.47	253.44	45.495	6.7258	263.31	421.78	104.84	14.648
1539.02	1539.15	1539.08	18415	18425	18420	15.509	25.285	5.7334	18.943	123.28	209.14	37.416	6.7111	233.54	374.17	92.91	14.637
1539.15	1539.28	1539.21	18425	18435	18430	12.69	20.686	4.6928	18.897	90.12	152.94	27.304	6.6933	158.52	254.021	63.019	14.624
1539.28	1539.41	1539.35	18435	18445	18440	20.592	33.565	7.6184	18.859	204.92	347.83	62.013	6.6786	324.32	519.76	128.88	14.614
1539.41	1539.54	1539.48	18445	18455	18450	11.893	19.383	4.402	18.828	86.788	147.33	26.248	6.6669	209.48	335.74	83.22	14.605
1539.54	1539.67	1539.61	18455	18465	18460	16.364	26.664	6.0639	18.828	131.5	223.11	39.884	6.6669	196.68	315.18	78.18	14.605
1539.67	1539.8	1539.74	18465	18475	18470	13.116	21.364	4.869	18.859	123.25	208.88	37.614	6.6787	175.85	281.68	70.02	14.614
1539.8	1539.93	1539.87	18475	18485	18480	10.981	17.881	4.0806	18.843	97.614	165.38	29.845	6.6727	163.08	261.203	64.957	14.61
1539.93	1540.06	1540	18485	18495	18490	12.706	20.688	4.7238	18.782	114.16	193.51	34.822	6.6493	162.51	260.351	64.669	14.593
1540.06	1540.19	1540.13	18495	18505	18500	12.208	19.878	4.5382	18.707	113.24	192.1	34.381	6.6203	185.04	296.56	73.52	14.572
1540.19	1540.31	1540.25	18505	18515	18510	21.22	34.556	7.8831	18.617	175.5	298.08	52.919	6.5858	312.72	501.46	123.98	14.547
1540.31	1540.44	1540.37	18515	18525	18520	13.849	22.553	5.1457	18.55	130.18	221.24	39.116	6.5604	209.86	336.62	83.1	14.528
1540.44	1540.57	1540.5	18525	18535.1	18530	13.754	22.394	5.1153	18.506	156.61	266.17	47.048	6.5435	203.09	325.79	80.39	14.516
1540.57	1540.7	1540.63	18535.1	18545	18540	18.644	30.347	6.9417	18.461	115.13	195.66	34.598	6.5264	170.13	272.94	67.32	14.503
1540.7	1540.84	1540.77	18545	18555	18550	16.396	26.68	6.1125	18.418	127.91	217.35	38.468	6.5098	147.93	237.325	58.535	14.491
1540.84	1540.98	1540.91	18555	18565	18560	14.143	23.01	5.2767	18.36	115.49	196.29	34.683	6.4876	147.05	235.962	58.138	14.474
1540.98	1541.11	1541.04	18565	18574.9	18570	14.536	23.648	5.4246	18.288	142.82	242.9	42.735	6.46	146.62	235.349	57.891	14.454
1541.11	1541.24	1541.18	18574.9	18585	18580	15.155	24.652	5.6574	18.216	176.17	299.81	52.539	6.4328	179.78	288.67	70.89	14.433
1541.24	1541.38	1541.31	18585	18595	18590	12.824	20.859	4.7894	18.145	98.437	167.61	29.263	6.4055	135.49	217.623	53.357	14.412
1541.38	1541.51	1541.44	18595	18605	18600	17.598	28.622	6.5745	18.088	137.02	233.41	40.63	6.3839	169.96	273.06	66.86	14.396
1541.51	1541.64	1541.57	18605	18615	18610	21.965	35.722	8.2078	18.046	95.072	162.01	28.138	6.3678	231.15	371.44	90.86	14.384
1541.64	1541.77	1541.7	18615	18625	18620	52.341	85.12	19.561	17.99	127.13	216.75	37.511	6.3465	172.18	276.76	67.6	14.368
1541.77	1541.9	1541.84	18625	18635	18630	24.477	39.807	9.1479	17.921	170.85	291.49	50.198	6.3202	152.32	244.935	59.705	14.347
1541.9	1542.04	1541.97	18635	18645	18640	37.781	61.432	14.13	17.886	110.11	187.87	32.349	6.307	150.75	242.429	59.071	14.337
1542.04	1542.17	1542.11	18645	18655	18650	14.27	23.195	5.3446	17.886	121.58	207.3	35.86	6.307	159.18	255.932	62.428	14.337
1542.17	1542.31	1542.24	18655	18665	18660	16.798	27.299	6.2973	17.866	131.09	223.47	38.711	6.2991	176.65	284.02	69.28	14.331
1542.31	1542.44	1542.37	18665	18675	18670	12.437	20.211	4.6643	17.824	110.69	188.75	32.64	6.2835	151.73	243.993	59.467	14.319
1542.44	1542.58	1542.51	18675	18685	18680	19.099	31.032	7.1651	17.797	101.06	172.35	29.783	6.2732	205.69	330.8	80.58	14.311
1542.58	1542.71	1542.64	18685	18695	18690	16.711	27.151	6.272	17.784	156.65	267.12	46.176	6.268	194.58	312.94	76.22	14.307
1542.71	1542.84	1542.78	18695	18705	18700	22.335	36.286	8.3837	17.756	202.92	346.1	59.736	6.2577	242.81	390.56	95.06	14.299
1542.84	1542.98	1542.91	18705	18715	18710	19.493	31.669	7.3157	17.716	104.29	177.96	30.612	6.2423	140.98	226.828	55.132	14.287
1542.98	1543.11	1543.05	18715	18725	18720	17.957	29.177	6.7374	17.675	133.1	227.26	38.938	6.2269	185.27	298.17	72.37	14.275
1543.11	1543.25	1543.18	18725	18735	18730	14.902	24.215	5.5882	17.635	104.42	178.41	30.429	6.2116	152.88	246.118	59.642	14.262
1543.25	1543.38	1543.32	18735	18745	18740	16.099	26.166	6.0327	17.595	104.16	178.11	30.212	6.1963	156.73	252.403	61.057	14.25
1543.38	1543.53	1543.46	18745	18755	18750	22.078	35.892	8.2647	17.555	134.41	230.05	38.774	6.1812	220.61	355.41	85.81	14.238
1543.53	1543.67	1543.6	18755	18765	18760	16.746	27.225	6.267	17.555	93.666	160.33	27	6.1813	165.36	266.41	64.31	14.239
1543.67	1543.81	1543.74	18765	18775	18770	13.925	22.635	5.2137	17.595	112.56	192.55	32.578	6.1964	178.01	286.7	69.32	14.251
1543.81	1543.95	1543.88	18775	18785	18780	15.783	25.655	5.9109	17.622	107.87	184.46	31.293	6.2065	178.57	287.55	69.59	14.259
1543.95	1544.08	1544.01	18785	18795	18790	16.551	26.904	6.1982	17.635	138.5	236.8	40.204	6.2116	145.51	234.297	56.723	14.263
1544.08	1544.22	1544.15	18795	18805	18800	13.919	22.626	5.2125	17.655	145.97	249.51	42.423	6.2192	164.17	264.32	64.02	14.269
1544.22	1544.36	1544.29	18805	18815	18810	15.359	24.966	5.752	17.682	104.51	178.6	30.43	6.2295	167.41	269.49	65.33	14.277
1544.36	1544.49	1544.42	18815	18825	18820	20.085	32.648	7.521	17.702	130.02	222.14	37.893	6.2371	200.18	322.21	78.15	14.283
1544.49	1544.62	1544.55	18825	18835	18830	19.913	32.37	7.4547	17.716	130.59	223.11	38.065	6.2422	213.32	343.34	83.3	14.287
1544.62	1544.75	1544.68	18835	18845	18840	11.14	18.109	4.1719	17.763	179.24	306.04	52.444	6.2603	138.79	223.311	54.269	14.301
1544.75	1544.87	1544.81	18845	18855	18850	16.586	26.955	6.2162	17.845	173.31	295.54	51.081	6.2914	247.93	398.68	97.18	14.325
1544.87	1545	1544.94	18855	18865	18860	9.9519	16.172	3.7316	17.907	154.65	263.48	45.812	6.3149	241.88	388.79	94.97	14.343
1545	1545.13	1545.07	18865	18875	18870	16.469	26.762	6.1761	17.949	131.49	223.91	39.063	6.3307	190.85	306.69	75.01	14.355
1545.13	1545.26	1545.19	18875	18885	18880	10.531	17.11	3.9516	18.011	136.71	232.58	40.836	6.3546	194.72	312.77	76.67	14.374
1545.26	1545.38	1545.32	18885	18895	18890	16.219	26.346	6.0928	18.095	122.82	208.65	36.977	6.3866	204.16	327.73	80.59	14.398
1545.38	1545.51	1545.45	18895	18905	18900	17.591	28.571	6.6117	18.152	163.65	277.79	49.504	6.4081	206.22	330.91	81.53	14.414
1545.51	1545.64	1545.58	18905	18915	18910	14.376	23.349	5.4034	18.18	116.14	197.08	35.192	6.419	178.43	286.27	70.59	14.423
1545.64	1545.77	1545.7	18915	18925	18920	12.274	19.934	4.6141	18.194	216.52	367.34	65.695	6.4244	241.09	386.76	95.42	14.427
1545.77	1545.9	1545.83	18925	18935	18930	10.829	17.587	4.0723	18.194	111.81	189.67	33.954	6.4244	152.73	245.005	60.455	14.427
1545.9	1546.02	1545.96	18935	18944.9	18940	13.753	22.333	5.1732	18.187	138.54	235	42.085	6.4217	176.55	283.21	69.89	14.425
1546.02	1546.15	1546.09	18944.9	18955	18950	14.894	24.184	5.6035	18.173	89.868	152.44	27.292	6.4163	160.51	257.495	63.525	14.421
1546.15	1546.27	1546.21	18955	18965	18960	16.876	27.401	6.3513	18.159	151.96	257.77	46.148	6.4109	193.87	311.02	76.72	14.417
1546.27	1546.39	1546.33	18965	18975	18970	13.928	22.613	5.2438	18.145	117.13	198.68	35.575	6.4054	174.91	280.61	69.21	14.412
1546.39	1546.51	1546.45	18975	18985	18980	12.879	20.908	4.8507	18.116	64.07	108.69	19.447	6.3946	118.92	190.802	47.038	14.404
1546.51	1546.64	1546.58	18985	18995	18990	16.539	26.847	6.231	18.074	112.95	191.67	34.23	6.3785	193.85	311.08	76.62	14.392
1546.64	1546.77	1546.7	18995	19005	19000	16.969	27.542	6.396	18.053	161.91	274.76	49.069	6.3705	188.64	302.74	74.54	14.386
1546.77	1546.9	1546.84	19005	19015	19010	25.946	42.107	9.7854	18.053	199.53	338.5	60.564	6.3705	274.8	440.97	108.63	14.386
1546.9	1547.03	1546.97	19015	19025	19020	16.175	26.25	6.1006	18.011	154.57	262.33	46.807	6.3546	221.1	354.88	87.32	14.374
1547.03	1547.16	1547.1	19025	19035	19030	11.758	19.084	4.4324	17.928	140.99	239.56	42.428	6.3228	220.43	354	86.86	14.349
1547.16	1547.29	1547.23	19035	19045	19040	5.9506	9.6587	2.2425	17.873	89.322	151.87	26.77	6.3018	150.62	241.975	59.265	14.333
1547.29	1547.42	1547.36	19045	19055	19050	33.809	54.877	12.741	17.845	165.95	282.26	49.652	6.2914	231.03	371.21	90.85	14.325
1547.42	1547.56	1547.49	19055	19065	19060	15.079	24.476	5.6818	17.797	128.16	218.1	38.225	6.2732	205.14	329.71	80.57	14.311
1547.56	1547.69	1547.62	19065	19075	19070	16.167	26.243	6.0907	17.729	155.39	264.64	46.135	6.2474	231.91	372.89	90.93	14.291
1547.69	1547.81	1547.75	19075	19085	19080	23.947	38.875	9.0202	17.669	132.82	226.37	39.268	6.2244	272.55	438.4	106.7	14.273
1547.81	1547.94	1547.88	19085	19095	19090	11.91	19.335	4.4852	17.615	113.13	192.95	33.315	6.2039	198.44	319.31	77.57	14.256
1547.94	1548.06	1548	19095	19105	19100	12.157	19.737	4.5764	17.602	111.69	190.55	32.835	6.199	173.23	278.78	67.68	14.253
1548.06	1548.19	1548.13	19105	19115	19110	17.87	29.015	6.7244	17.629	154.73	263.96	45.509	6.2091	253.14	407.34	98.94	14.261
1548.19	1548.32	1548.25	19115	19125	19120	17.262	28.03	6.4926	17.642	103.2	176.06	30.339	6.2141	192.91	310.42	75.4	14.265
1548.32	1548.45	1548.38	19125	19135	19130	16.809	27.299	6.3195	17.642	128.93	220	37.852	6.2141	139.89	225.112	54.668	14.265
1548.45	1548.59	1548.52	19135	19145	19140	11.84	19.23	4.4493	17.628	94.53	161.36	27.698	6.209	142.48	229.315	55.645	14.261
1548.59	1548.72	1548.65	19145	19155	19150	10.366	16.838	3.8941	17.602	106.85	182.48	31.225	6.1989	144.68	232.906	56.454	14.252
1548.72	1548.85	1548.78	19155	19165	19160	14.924	24.242	5.6068	17.602	108.68	185.59	31.765	6.1989	177.84	286.28	69.4	14.253
1548.85	1548.97	1548.91	19165	19175	19170	6.9384	11.269	2.608	17.628	126.98	216.73	37.231	6.209	172.75	278.02	67.48	14.26
1548.97	1549.1	1549.04	19175	19185	19180	5.6855	9.2329	2.138	17.635	100.72	171.86	29.581	6.2116	173.84	279.75	67.93	14.263
1549.1	1549.22	1549.16	19185	19195	19190	7.5646	12.283	2.8458	17.622	117.67	200.78	34.567	6.2065	212.69	342.27	83.11	14.259
1549.22	1549.35	1549.29	19195	19205	19200	12.702	20.623	4.7806	17.622	147.12	250.97	43.276	6.2065	218.99	352.39	85.59	14.259
1549.35	1549.47	1549.41	19205	19215	19210	15.091	24.499	5.6828	17.635	156.41	266.71	46.117	6.2116	191.79	308.57	75.01	14.263
1549.47	1549.59	1549.53	19215	19225	19220	10.032	16.284	3.7788	17.655	125.5	213.92	37.079	6.2193	174.09	280.05	68.13	14.269
1549.59	1549.72	1549.66	19225	19235	19230	12.991	21.087	4.8936	17.682	120.18	204.79	35.569	6.2294	182.5	293.53	71.47	14.277
1549.72	1549.84	1549.78	19235	19245	19240	14.16	22.984	5.3354	17.689	122.4	208.54	36.269	6.232	236.79	380.82	92.76	14.279
1549.84	1549.97	1549.9	19245	19255	19250	16.701	27.105	6.296	17.675	102.97	175.41	30.528	6.2269	201.34	323.81	78.87	14.275
1549.97	1550.1	1550.03	19255	19265	19260	14.267	23.155	5.38	17.669	88.021	149.94	26.103	6.2243	203.89	327.91	79.87	14.273
1550.1	1550.23	1550.16	19265	19275	19270	19.433	31.538	7.3277	17.669	146.79	250.05	43.531	6.2243	263.06	423.07	103.05	14.273
1550.23	1550.36	1550.29	19275	19285	19280	15.39	24.976	5.804	17.655	126.04	214.72	37.36	6.2193	212.48	341.75	83.21	14.269
1550.36	1550.49	1550.42	19285	19294.9	19289.9	15.67	25.429	5.911	17.629	119.35	203.36	35.345	6.2091	349.46	562.13	136.79	14.261
1550.49	1550.61	1550.55	19294.9	19305	19299.9	11.737	19.045	4.4286	17.595	112.4	191.56	33.243	6.1965	154.3	248.243	60.357	14.251
1550.61	1550.73	1550.67	19305	19315	19310	13.126	21.299	4.9543	17.555	152.16	259.4	44.93	6.1813	205.22	330.23	80.21	14.239
1550.73	1550.85	1550.79	19315	19325	19320	13.967	22.663	5.271	17.502	111.28	189.81	32.742	6.1612	203.89	328.2	79.58	14.223
1550.85	1550.98	1550.92	19325	19335.1	19330.1	6.4757	10.509	2.4428	17.437	98.067	167.43	28.7	6.1363	154.38	248.616	60.144	14.203
1550.98	1551.11	1551.04	19335.1	19345	19340.1	10.223	16.59	3.8558	17.404	125.84	214.94	36.745	6.124	184.16	296.64	71.68	14.193
1551.11	1551.25	1551.18	19345	19355	19350	14.582	23.662	5.5016	17.404	144.3	246.43	42.167	6.124	177.71	286.24	69.18	14.193
1551.25	1551.38	1551.32	19355	19365	19360	15.452	25.073	5.8317	17.397	153.95	262.9	45.009	6.1215	218.23	351.5	84.96	14.191
1551.38	1551.52	1551.45	19365	19374.9	19370	15.32	24.856	5.7836	17.384	154.49	263.81	45.17	6.1166	229.96	370.41	89.51	14.187
1551.52	1551.65	1551.59	19374.9	19385	19380	15.564	25.25	5.8781	17.365	121.87	208.1	35.63	6.1092	157.13	253.112	61.148	14.181
1551.65	1551.79	1551.72	19385	19395	19390	12.136	19.686	4.5856	17.339	101.22	172.85	29.586	6.0993	142.36	229.342	55.378	14.173
1551.79	1551.92	1551.85	19395	19405	19400	11.312	18.349	4.2748	17.3	106.89	182.6	31.18	6.0847	135.4	218.181	52.619	14.161
1551.92	1552.05	1551.98	19405	19415	19410	12.675	20.561	4.7887	17.249	106.6	182.23	30.974	6.0652	135.92	219.096	52.744	14.145
1552.05	1552.18	1552.11	19415	19425	19420	18.43	29.897	6.9626	17.223	171.37	293.04	49.706	6.0556	196.82	317.32	76.32	14.137
1552.18	1552.31	1552.25	19425	19435	19430	NaN	NaN	NaN	17.223	NaN	NaN	NaN	6.0556	NaN	#VALUE!	#VALUE!	14.137
1552.31	1552.45	1552.38	19435	19445	19440	NaN	NaN	NaN	17.204	NaN	NaN	NaN	6.0484	NaN	#VALUE!	#VALUE!	14.131
1552.45	1552.58	1552.52	19445	19455	19450	NaN	NaN	NaN	17.166	NaN	NaN	NaN	6.034	NaN	#VALUE!	#VALUE!	14.12
1552.58	1552.72	1552.65	19455	19465	19460	NaN	NaN	NaN	17.128	NaN	NaN	NaN	6.0196	NaN	#VALUE!	#VALUE!	14.108
1552.72	1552.85	1552.78	19465	19475	19470	18.072	29.316	6.8271	17.09	123.39	211.3	35.488	6.0053	143.28	231.2	55.36	14.096
1552.85	1552.98	1552.91	19475	19485	19480	10.097	16.38	3.8141	17.059	116.91	200.28	33.546	5.9935	137.78	222.37	53.19	14.086
1552.98	1553.11	1553.04	19485	19495	19490	13.013	21.113	4.9131	17.034	131.36	225.14	37.577	5.9841	175.35	283.07	67.63	14.078
1553.11	1553.25	1553.18	19495	19505.1	19500	10.93	17.735	4.1244	17.034	98.452	168.79	28.118	5.984	175.99	284.13	67.85	14.078
1553.25	1553.39	1553.32	19505.1	19515	19510	14.226	23.088	5.3649	17.059	127.81	219.13	36.495	5.9935	207.25	334.57	79.93	14.086
1553.39	1553.54	1553.47	19515	19525	19520	23.022	37.367	8.6761	17.065	119.23	204.47	33.991	5.9958	268.51	433.49	103.53	14.088
1553.54	1553.69	1553.62	19525	19534.9	19530	13.465	21.858	5.0708	17.053	111.57	191.43	31.716	5.9911	219.12	353.82	84.42	14.084
1553.69	1553.82	1553.76	19534.9	19545	19540	30.691	49.828	11.553	17.053	166.14	285.11	47.166	5.9911	367.88	594.06	141.7	14.084
1553.82	1553.95	1553.88	19545	19555	19550	15.396	24.997	5.7945	17.065	136.71	234.59	38.82	5.9958	201.09	324.71	77.47	14.088
1553.95	1554.07	1554.01	19555	19565	19560	5.0165	8.1459	1.887	17.09	78.891	135.38	22.403	6.0053	131.89	212.946	50.834	14.096
1554.07	1554.19	1554.13	19565	19575	19570	7.2014	11.696	2.7065	17.128	136.33	233.95	38.705	6.0196	199.52	322.11	76.93	14.108
1554.19	1554.31	1554.25	19575	19585	19580	6.9999	11.371	2.629	17.172	140.22	240.59	39.85	6.0363	231.24	373.24	89.24	14.122
1554.31	1554.43	1554.37	19585	19595	19590	7.4122	12.041	2.7829	17.223	116.71	200.18	33.244	6.0556	197.49	318.68	76.3	14.137
1554.43	1554.56	1554.5	19595	19605	19600	6.5493	10.641	2.4578	17.294	83.591	143.29	23.888	6.0823	159.76	257.699	61.821	14.159
1554.56	1554.68	1554.62	19605	19615	19610	6.0437	9.8206	2.2669	17.384	87.294	149.54	25.052	6.1165	168.28	271.31	65.25	14.187
1554.68	1554.8	1554.74	19615	19625	19620	10.488	17.045	3.9305	17.469	112	191.76	32.243	6.1487	169.77	273.6	65.94	14.212
1554.8	1554.92	1554.86	19625	19635	19630	19.725	32.066	7.3848	17.548	159.72	273.38	46.074	6.1787	285.94	460.67	111.21	14.236
1554.92	1555.05	1554.98	19635	19645	19640	13.412	21.807	5.0177	17.602	111.93	191.52	32.33	6.1989	154.44	248.759	60.121	14.253
1555.05	1555.17	1555.11	19645	19655	19650	9.804	15.941	3.6666	17.628	147.55	252.44	42.654	6.2091	146.4	235.782	57.018	14.261
1555.17	1555.29	1555.23	19655	19665	19660	7.8308	12.733	2.9289	17.635	129.37	221.32	37.421	6.2116	144.97	233.473	56.467	14.263
1555.29	1555.41	1555.35	19665	19675	19670	10.475	17.031	3.9196	17.622	104.83	179.32	30.333	6.2065	156.12	251.431	60.809	14.259
1555.41	1555.53	1555.47	19675	19685	19680	5.718	9.2956	2.1405	17.622	100.28	171.51	29.054	6.2065	117.42	189.096	45.744	14.259
1555.53	1555.65	1555.59	19685	19695	19690	7.5997	12.353	2.8462	17.635	93.407	159.69	27.121	6.2116	162.27	261.281	63.259	14.263
1555.65	1555.76	1555.7	19695	19705	19700	13.164	21.394	4.9332	17.615	99.833	170.67	29	6.204	180.36	290.42	70.3	14.256
1555.76	1555.88	1555.82	19705	19715	19710	16.131	26.211	6.0496	17.562	142.02	242.84	41.206	6.1837	250.09	402.78	97.4	14.24
1555.88	1556	1555.94	19715	19725	19720	29.156	47.372	10.94	17.542	145.37	248.55	42.186	6.1763	304.92	491.11	118.73	14.235
1556	1556.13	1556.07	19725	19735	19730	17.281	28.076	6.4861	17.555	212.89	363.9	61.881	6.1813	156.05	251.306	60.794	14.239
1556.13	1556.26	1556.2	19735	19745	19740	10.76	17.48	4.0409	17.542	126.56	216.31	36.815	6.1763	160.02	257.698	62.342	14.235
1556.26	1556.39	1556.33	19745	19755	19750	7.3738	11.976	2.7714	17.502	108.42	185.3	31.531	6.1612	166.94	268.88	65	14.223
1556.39	1556.53	1556.46	19755	19765	19760	14.427	23.428	5.4254	17.45	137.27	234.69	39.861	6.1413	205.23	330.63	79.83	14.207
1556.53	1556.65	1556.59	19765	19775	19770	20.102	32.641	7.5629	17.385	203.21	347.58	58.834	6.1166	253.54	408.59	98.49	14.187
1556.65	1556.78	1556.72	19775	19785	19780	15.842	25.721	5.9635	17.345	138.28	236.56	39.997	6.1018	259.66	418.52	100.8	14.175
1556.78	1556.91	1556.85	19785	19795	19790	15.904	25.817	5.9904	17.333	169.87	290.56	49.188	6.0969	239.09	385.36	92.82	14.171
1556.91	1557.04	1556.97	19795	19805.1	19800	19.656	31.905	7.406	17.326	175.56	300.26	50.86	6.0945	251.18	404.85	97.51	14.169
1557.04	1557.17	1557.1	19805.1	19815	19810	13.151	21.347	4.9551	17.326	133.43	228.2	38.654	6.0945	209.15	337.1	81.2	14.169
1557.17	1557.3	1557.24	19815	19825	19820	19.818	32.169	7.4674	17.326	132.09	225.91	38.267	6.0945	217.13	349.97	84.29	14.169
1557.3	1557.44	1557.37	19825	19835	19830	15.266	24.78	5.7522	17.326	96.673	165.34	28.006	6.0945	204.24	329.19	79.29	14.169
1557.44	1557.57	1557.51	19835	19845	19840	23.369	37.933	8.8045	17.326	147.19	251.75	42.633	6.0945	375.71	605.57	145.85	14.169
1557.57	1557.7	1557.64	19845	19855	19850	16.276	26.42	6.1311	17.326	156.54	267.76	45.321	6.0945	260.83	420.42	101.24	14.169
1557.7	1557.84	1557.77	19855	19865	19860	11.927	19.363	4.4919	17.339	87.897	150.35	25.449	6.0994	215.14	346.75	83.53	14.173
1557.84	1557.97	1557.9	19865	19875	19870	12.619	20.487	4.7504	17.365	101.86	174.21	29.505	6.1092	201.05	324.02	78.08	14.181
1557.97	1558.1	1558.03	19875	19885	19880	12.305	19.98	4.6297	17.411	79.228	135.48	22.98	6.1265	168.45	271.42	65.48	14.195
1558.1	1558.23	1558.16	19885	19895	19890	17.271	28.048	6.4933	17.476	120	205.12	34.876	6.1513	220.98	355.95	86.01	14.215
1558.23	1558.36	1558.29	19895	19905	19900	13.644	22.16	5.1272	17.535	103.67	177.13	30.2	6.1738	131.58	211.89	51.27	14.233
1558.36	1558.49	1558.43	19905	19915	19910	24.549	39.874	9.2231	17.589	152.19	259.93	44.455	6.1939	233.04	375.17	90.91	14.249
1558.49	1558.62	1558.56	19915	19925	19920	14.371	23.345	5.3969	17.615	131.16	223.99	38.326	6.204	188.1	302.79	73.41	14.257
1558.62	1558.75	1558.68	19925	19934.9	19930	11.796	19.164	4.4268	17.615	121.91	208.26	35.558	6.204	188.07	302.77	73.37	14.257
1558.75	1558.86	1558.81	19934.9	19945	19940	13.057	21.217	4.8969	17.615	102.6	175.33	29.869	6.204	218.44	351.69	85.19	14.257
1558.86	1558.98	1558.92	19945	19955	19950	11.936	19.398	4.4733	17.615	89.806	153.52	26.094	6.204	171.12	275.54	66.7	14.257
1558.98	1559.1	1559.04	19955	19965	19960	24.285	39.476	9.0948	17.628	179.48	306.89	52.082	6.2091	255.57	411.53	99.61	14.261
1559.1	1559.22	1559.16	19965	19975.1	19970.1	12.563	20.426	4.701	17.655	167.8	286.94	48.658	6.2192	204.77	329.72	79.82	14.269
1559.22	1559.35	1559.28	19975.1	19985	19980.1	11.199	18.209	4.1887	17.717	90.042	153.9	26.183	6.2427	156.16	251.369	60.951	14.287
1559.35	1559.48	1559.42	19985	19995	19990	14.312	23.27	5.3533	17.811	123.01	210.04	35.985	6.2784	219.28	352.78	85.78	14.315
1559.48	1559.62	1559.55	19995	20005	20000	11.979	19.478	4.4813	17.866	165.4	282.24	48.559	6.2992	237.78	382.42	93.14	14.331
1559.62	1559.76	1559.69	20005	20014.9	20009.9	11.42	18.568	4.2725	17.879	158.3	270.07	46.527	6.3044	193.3	310.86	75.74	14.335
1559.76	1559.88	1559.82	20014.9	20025	20019.9	12.086	19.649	4.523	17.873	111.77	190.68	32.866	6.3019	201.48	324.01	78.95	14.333
1559.88	1560	1559.94	20025	20035	20030	13.151	21.378	4.9241	17.845	150.74	257.18	44.312	6.2914	212.75	342.16	83.34	14.325
1560	1560.12	1560.06	20035	20045	20040	16.998	27.629	6.3668	17.824	189.82	323.85	55.783	6.2835	277.03	445.57	108.49	14.319
1560.12	1560.24	1560.18	20045	20055	20050	10.358	16.835	3.8806	17.811	141.35	241.17	41.534	6.2784	237.32	381.72	92.92	14.315
1560.24	1560.37	1560.3	20055	20065.1	20060.1	15.928	25.888	5.9689	17.804	118.22	201.69	34.741	6.2758	242.84	390.6	95.08	14.313
1560.37	1560.49	1560.43	20065.1	20075	20070.1	20.81	33.821	7.7996	17.804	127.96	218.29	37.623	6.2758	189.74	305.18	74.3	14.313
1560.49	1560.62	1560.56	20075	20085	20080	16.143	26.234	6.0516	17.797	125.02	213.28	36.765	6.2732	234.94	377.88	92	14.311
1560.62	1560.76	1560.69	20085	20095	20090	13.092	21.275	4.909	17.784	115.29	196.69	33.898	6.268	198.05	318.57	77.53	14.307
1560.76	1560.89	1560.82	20095	20105	20100	16.66	27.073	6.2471	17.743	111.82	190.84	32.796	6.2525	215.54	346.78	84.3	14.295
1560.89	1561.02	1560.95	20105	20115	20110	14.028	22.796	5.259	17.675	106.51	181.93	31.092	6.2269	243.83	392.46	95.2	14.275
1561.02	1561.15	1561.08	20115	20125	20120	15.968	25.95	5.9861	17.595	105.92	181.08	30.76	6.1964	217.09	349.59	84.59	14.25
1561.15	1561.28	1561.21	20125	20135	20130	26.28	42.707	9.8528	17.502	139.94	239.48	40.414	6.1612	338.9	546.04	131.76	14.222
1561.28	1561.41	1561.35	20135	20145	20140	25.602	41.605	9.5995	17.423	124.93	213.95	35.907	6.1313	286.08	461.14	111.02	14.199
1561.41	1561.55	1561.48	20145	20155	20150	17.067	27.734	6.3999	17.358	92.748	158.94	26.555	6.1066	187.72	302.71	72.73	14.179
1561.55	1561.68	1561.62	20155	20165	20160	19.938	32.4	7.4755	17.294	166.63	285.77	47.49	6.0822	347.19	560.1	134.28	14.159
1561.68	1561.82	1561.75	20165	20175	20170	12.945	21.038	4.8515	17.23	160.11	274.84	45.388	6.058	215.7	348.13	83.27	14.139
1561.82	1561.96	1561.89	20175	20185	20180	18.557	30.161	6.9541	17.179	120.38	206.77	34	6.0388	227.48	367.27	87.69	14.124
1561.96	1562.1	1562.03	20185	20195	20190	11.869	19.29	4.4485	17.141	165.1	283.67	46.534	6.0244	164.95	266.38	63.52	14.112
1562.1	1562.23	1562.17	20195	20205	20200	9.143	14.861	3.4249	17.103	116	199.43	32.56	6.01	192.58	311.09	74.07	14.1
1562.23	1562.37	1562.3	20205	20215	20210	14.13	22.973	5.2864	17.065	134.6	231.65	37.549	5.9958	185.03	299.02	71.04	14.088
1562.37	1562.51	1562.44	20215	20225	20220	13.127	21.345	4.9088	17.078	153.76	264.65	42.868	6.0005	174.2	281.52	66.88	14.092
1562.51	1562.65	1562.58	20225	20235	20230	21.298	34.63	7.9665	17.141	140.37	241.41	39.331	6.0244	223.74	361.42	86.06	14.112
1562.65	1562.79	1562.72	20235	20245	20240	12.049	19.59	4.5086	17.204	156.73	269.31	44.144	6.0484	203.46	328.51	78.41	14.131
1562.79	1562.93	1562.86	20245	20255	20250	13.843	22.504	5.1819	17.268	140.49	241.19	39.786	6.0726	177.13	285.87	68.39	14.151
1562.93	1563.07	1563	20255	20264.9	20259.9	11.989	19.492	4.4869	17.346	90.989	156.1	25.878	6.1019	128.28	206.932	49.628	14.175
1563.07	1563.2	1563.13	20264.9	20275	20269.9	13.199	21.463	4.9348	17.435	135.5	232.34	38.656	6.1358	188.61	304.13	73.09	14.202
1563.2	1563.32	1563.26	20275	20285	20280	15.69	25.52	5.8598	17.522	108.49	185.95	31.027	6.1687	162.27	261.56	62.98	14.228
1563.32	1563.44	1563.38	20285	20295	20290	16.604	27.014	6.1938	17.602	74.102	126.97	21.231	6.1989	145.76	234.875	56.645	14.253
1563.44	1563.56	1563.5	20295	20305	20300	21.901	35.642	8.159	17.682	129.34	221.58	37.111	6.2295	217.47	350.33	84.61	14.277
1563.56	1563.69	1563.63	20305	20315	20310	12.875	20.961	4.7895	17.763	118.86	203.59	34.138	6.2603	221.1	356.09	86.11	14.301
1563.69	1563.81	1563.75	20315	20325	20320	8.7557	14.259	3.2528	17.859	113.75	194.75	32.75	6.2965	176.06	283.45	68.67	14.329
1563.81	1563.93	1563.87	20325	20335	20330	6.4534	10.512	2.3948	17.969	102.14	174.76	29.522	6.3387	154.68	248.916	60.444	14.361
1563.93	1564.05	1563.99	20335	20345	20340	10.404	16.95	3.8589	18.096	120.8	206.47	35.143	6.3868	160.96	258.864	63.056	14.398
1564.05	1564.17	1564.11	20345	20355	20350	7.8237	12.745	2.9021	18.237	122.86	209.65	36.067	6.4408	155.22	249.441	60.999	14.439
1564.17	1564.3	1564.24	20355	20365	20360	8.8137	14.36	3.2671	18.316	157.72	269	46.444	6.4709	205.8	330.62	80.98	14.462
1564.3	1564.42	1564.36	20365	20375	20370	6.1901	10.089	2.2913	18.331	102.49	174.89	30.09	6.4764	144.05	231.449	56.651	14.466
1564.42	1564.54	1564.48	20375	20385	20380	12.308	20.069	4.547	18.345	115.33	196.95	33.716	6.482	228.81	367.71	89.91	14.47
1564.54	1564.65	1564.59	20385	20395	20390	14.419	23.524	5.3135	18.36	156.65	267.77	45.533	6.4875	249.2	400.6	97.8	14.474
1564.65	1564.78	1564.72	20395	20405.1	20400	11.553	18.857	4.25	18.382	121.48	207.78	35.194	6.4959	221.1	355.47	86.73	14.48
1564.78	1564.9	1564.84	20405.1	20415	20410	14.72	24.031	5.4095	18.411	178.57	305.45	51.689	6.5071	245.81	395.21	96.41	14.489
1564.9	1565.03	1564.97	20415	20425	20420	22.607	36.916	8.2979	18.433	158.89	271.86	45.907	6.5153	243.62	391.71	95.53	14.495
1565.03	1565.16	1565.1	20425	20435	20430	13.823	22.58	5.0666	18.447	143.73	246.05	41.41	6.5209	249.56	401.31	97.81	14.499
1565.16	1565.29	1565.22	20435	20445	20440	18.374	30.022	6.7257	18.462	152.55	261.26	43.838	6.5265	249.35	401.02	97.68	14.503
1565.29	1565.42	1565.35	20445	20455	20450	17.215	28.136	6.2938	18.477	115.43	197.76	33.095	6.5322	306.78	493.44	120.12	14.507
1565.42	1565.54	1565.48	20455	20465	20460	15.653	25.588	5.7169	18.469	158.98	272.53	45.439	6.5293	292.79	471.02	114.56	14.505
1565.54	1565.67	1565.61	20465	20475	20470	23.227	37.977	8.4763	18.44	148.58	254.86	42.294	6.5181	240.55	387.08	94.02	14.497
1565.67	1565.8	1565.73	20475	20485	20480	18.121	29.636	6.6062	18.404	144.35	247.82	40.881	6.5042	258.46	416.04	100.88	14.487
1565.8	1565.93	1565.86	20485	20495	20490	14.219	23.261	5.1772	18.36	152.7	262.43	42.977	6.4875	217.19	349.75	84.63	14.474
1565.93	1566.06	1566	20495	20505	20500	16.982	27.785	6.1784	18.324	119.44	205.42	33.467	6.4737	202.07	325.5	78.64	14.464
1566.06	1566.2	1566.13	20505	20515	20510	17.204	28.151	6.2576	18.295	138.63	238.53	38.74	6.4627	227.03	365.77	88.29	14.456
1566.2	1566.33	1566.27	20515	20525	20520	15.501	25.357	5.6452	18.295	117.76	202.5	33.019	6.4626	195.68	315.21	76.15	14.456
1566.33	1566.47	1566.4	20525	20535	20530	13.594	22.224	4.9644	18.324	112.77	193.62	31.919	6.4737	204.11	328.61	79.61	14.464
1566.47	1566.6	1566.53	20535	20545	20540	14.676	23.983	5.3692	18.316	123.47	211.83	35.101	6.4709	223.96	360.48	87.44	14.462
1566.6	1566.74	1566.67	20545	20555	20550	15.653	25.574	5.732	18.273	197.49	338.84	56.126	6.4544	252.32	406.17	98.47	14.449
1566.74	1566.87	1566.8	20555	20565	20560	15.473	25.272	5.6732	18.244	126.33	216.7	35.964	6.4435	243.54	392.02	95.06	14.441
1566.87	1567	1566.94	20565	20575	20570	21.09	34.434	7.7455	18.23	128.28	219.91	36.647	6.438	248.32	399.64	97	14.437
1567	1567.13	1567.07	20575	20585	20580	20.053	32.722	7.384	18.259	161.36	276.21	46.509	6.4489	172.69	277.78	67.6	14.445
1567.13	1567.26	1567.19	20585	20595	20590	15.904	25.931	5.8769	18.331	142.81	243.88	41.738	6.4765	181.99	292.48	71.5	14.466
1567.26	1567.38	1567.32	20595	20605	20600	38.368	62.519	14.216	18.36	148.99	254.04	43.939	6.4875	243.6	391.28	95.92	14.474
1567.38	1567.51	1567.45	20605	20614.9	20609.9	16.035	26.116	5.9535	18.345	167.58	285.52	49.649	6.482	217.83	349.81	85.85	14.47
1567.51	1567.63	1567.57	20614.9	20625	20619.9	12.009	19.552	4.4672	18.338	101.58	172.93	30.226	6.4792	156.11	250.634	61.586	14.468
1567.63	1567.75	1567.69	20625	20635	20630	12.173	19.811	4.5356	18.338	105.8	179.97	31.619	6.4792	182.81	293.43	72.19	14.468
1567.75	1567.87	1567.81	20635	20645	20640	17.548	28.549	6.5465	18.324	118.84	202.07	35.606	6.4737	193.57	310.67	76.47	14.464
1567.87	1567.99	1567.93	20645	20655	20650	12.535	20.39	4.6809	18.295	123.58	210.11	37.057	6.4627	178.91	287.14	70.68	14.456
1567.99	1568.11	1568.05	20655	20665	20660	9.3255	15.168	3.4832	18.251	158.64	269.81	47.48	6.4462	144.68	232.25	57.11	14.443
1568.11	1568.24	1568.18	20665	20675	20670	17.723	28.829	6.6169	18.194	96.607	164.43	28.782	6.4243	165.06	265.06	65.06	14.427
1568.24	1568.36	1568.3	20675	20685	20680	12.568	20.447	4.6891	18.144	123.42	210.24	36.594	6.4054	157.17	252.484	61.856	14.412
1568.36	1568.49	1568.42	20685	20695	20690	9.9267	16.153	3.7003	18.102	95.986	163.65	28.318	6.3893	145.45	233.74	57.16	14.4
1568.49	1568.61	1568.55	20695	20705	20700	17.394	28.308	6.4795	18.095	108.41	184.9	31.912	6.3865	202.1	324.82	79.38	14.398
1568.61	1568.74	1568.68	20705	20715	20710	7.8889	12.84	2.9377	18.124	97.264	165.88	28.653	6.3974	141.39	227.228	55.552	14.406
1568.74	1568.88	1568.81	20715	20725	20720	9.8508	16.038	3.6639	18.116	75.674	129.14	22.212	6.3947	135.69	218.112	53.268	14.404
1568.88	1569.01	1568.94	20725	20735	20730	14.561	23.717	5.4048	18.074	113.43	193.84	33.025	6.3785	187.78	302	73.56	14.392
1569.01	1569.13	1569.07	20735	20744.9	20739.9	15.005	24.451	5.5597	18.067	138.56	236.99	40.126	6.3759	201.31	323.86	78.76	14.39
1569.13	1569.26	1569.19	20744.9	20755	20749.9	15.246	24.852	5.6404	18.095	101.81	174.21	29.414	6.3864	234.38	377.08	91.68	14.398
1569.26	1569.37	1569.31	20755	20765	20760	13.846	22.576	5.1158	18.144	76.883	131.56	22.203	6.4054	237.61	382.25	92.97	14.412
1569.37	1569.49	1569.43	20765	20775	20770	9.8603	16.081	3.6395	18.216	97.884	167.45	28.318	6.4325	210.6	338.72	82.48	14.433
1569.49	1569.61	1569.55	20775	20785	20780	11.407	18.606	4.2077	18.323	157.67	269.49	45.849	6.4735	228.53	367.38	89.68	14.464
1569.61	1569.72	1569.66	20785	20795	20790	18.167	29.634	6.7002	18.469	191.41	326.68	56.134	6.5292	257.41	413.52	101.3	14.505
1569.72	1569.84	1569.78	20795	20805	20800	14.913	24.329	5.4963	18.594	122	208.01	35.994	6.5773	216.48	347.58	85.38	14.54
1569.84	1569.96	1569.9	20805	20815	20810	17.589	28.703	6.4755	18.699	128.49	218.94	38.038	6.6174	237.99	381.98	94	14.57
1569.96	1570.07	1570.02	20815	20825	20820	14.51	23.679	5.3403	18.82	129.47	220.36	38.579	6.6638	197.06	316.12	78	14.603
1570.07	1570.19	1570.13	20825	20835	20830	26.433	43.133	9.7343	18.958	194.52	330.52	58.519	6.7168	367.74	589.48	146	14.641
1570.19	1570.31	1570.25	20835	20845	20840	13.935	22.736	5.1335	19.06	169.22	287.19	51.259	6.7559	196.58	314.95	78.21	14.669
1570.31	1570.42	1570.36	20845	20855	20850	20.76	33.87	7.6493	19.123	184.19	312.37	56.023	6.78	205.48	329.11	81.85	14.686
1570.42	1570.54	1570.48	20855	20865	20860	14.427	23.536	5.3176	19.186	151.36	256.48	46.239	6.8043	224.87	360.04	89.7	14.703
1570.54	1570.65	1570.59	20865	20875	20870	13.206	21.542	4.8696	19.25	122.13	206.77	37.482	6.8288	218.11	349.09	87.13	14.72
1570.65	1570.77	1570.71	20875	20885	20880	12.598	20.549	4.648	19.305	155.65	263.32	47.979	6.8503	235.44	376.71	94.17	14.735
1570.77	1570.88	1570.82	20885	20895	20890	10.141	16.538	3.7433	19.354	121.49	205.39	37.602	6.8689	177.61	284.1	71.12	14.748
1570.88	1570.99	1570.94	20895	20905	20900	15.378	25.078	5.6785	19.402	120.61	203.76	37.457	6.8875	199.15	318.47	79.83	14.761
1570.99	1571.11	1571.05	20905	20915	20910	18.315	29.866	6.7633	19.451	122.79	207.34	38.243	6.9064	263.17	420.75	105.59	14.773
1571.11	1571.22	1571.17	20915	20925	20920	14.491	23.631	5.3503	19.467	75.015	126.65	23.376	6.9126	177.51	283.78	71.24	14.778
1571.22	1571.34	1571.28	20925	20935	20930	16.387	26.726	6.0486	19.451	156.55	264.4	48.7	6.9064	263.9	421.95	105.85	14.773
1571.34	1571.45	1571.39	20935	20945	20940	14.563	23.749	5.3764	19.467	160.61	271.18	50.033	6.9126	242.73	388.05	97.41	14.778
1571.45	1571.56	1571.51	20945	20955	20950	22.912	37.359	8.4654	19.516	152.91	257.97	47.852	6.9316	253.48	405.11	101.85	14.791
1571.56	1571.68	1571.62	20955	20965	20960	22.712	37.029	8.3947	19.541	131.41	221.61	41.217	6.9411	278.27	444.65	111.89	14.797
1571.68	1571.79	1571.73	20965	20975	20970	16.403	26.744	6.0629	19.541	123.38	208.07	38.699	6.9411	249.41	398.54	100.28	14.797
1571.79	1571.9	1571.84	20975	20984.9	20979.9	12.613	20.564	4.6616	19.549	109.19	184.13	34.257	6.9442	211.99	338.74	85.24	14.799
1571.9	1572.01	1571.95	20984.9	20995	20989.9	15.267	24.892	5.6418	19.565	140.6	237.07	44.136	6.9505	220.22	351.87	88.57	14.804
1572.01	1572.11	1572.06	20995	21005	21000	15.277	24.908	5.6453	19.582	137.25	231.38	43.12	6.957	195.63	312.56	78.7	14.808
1572.11	1572.22	1572.16	21005	21015	21010	15.982	26.057	5.9064	19.599	112.69	189.94	35.444	6.9634	212.11	338.86	85.36	14.812
1572.22	1572.32	1572.27	21015	21025	21020	16.93	27.604	6.2556	19.607	111.98	188.73	35.219	6.9666	270.31	431.84	108.78	14.814
1572.32	1572.43	1572.38	21025	21035	21030	17.585	28.676	6.4946	19.607	122.14	205.91	38.374	6.9666	224.75	359.07	90.43	14.814
1572.43	1572.54	1572.48	21035	21045	21040	19.606	31.973	7.2394	19.607	160.2	270.1	50.302	6.9666	277.24	442.95	111.53	14.814
1572.54	1572.65	1572.59	21045	21055	21050	13.454	21.94	4.9677	19.607	137.89	232.48	43.296	6.9666	230.29	367.94	92.64	14.814
1572.65	1572.76	1572.7	21055	21065	21060	15.107	24.637	5.5772	19.599	110.83	186.89	34.771	6.9634	226.87	362.5	91.24	14.812
1572.76	1572.87	1572.81	21065	21075	21070	15.135	24.684	5.5855	19.582	150.78	254.34	47.226	6.957	240.58	384.45	96.71	14.808
1572.87	1572.98	1572.92	21075	21085	21080	14.273	23.281	5.2643	19.549	111.32	187.89	34.758	6.9443	248.51	397.22	99.8	14.799
1572.98	1573.09	1573.03	21085	21095	21090	15.323	24.999	5.6473	19.5	150.36	253.98	46.729	6.9252	239.42	382.81	96.03	14.786
1573.09	1573.2	1573.15	21095	21105	21100	11.69	19.074	4.3054	19.475	142.64	241.08	44.203	6.9158	212.26	339.45	85.07	14.78
1573.2	1573.31	1573.26	21105	21115	21110	16.938	27.641	6.2353	19.475	112.5	190.17	34.819	6.9158	187.96	300.62	75.3	14.78
1573.31	1573.43	1573.37	21115	21125	21120	17.51	28.578	6.4427	19.459	122.18	206.61	37.737	6.9095	226.01	361.52	90.5	14.776
1573.43	1573.54	1573.48	21125	21135	21130	20.649	33.704	7.594	19.427	161.91	273.95	49.863	6.897	280.78	449.23	112.33	14.767
1573.54	1573.65	1573.6	21135	21145	21140	15.863	25.895	5.831	19.394	160.52	271.75	49.289	6.8844	247.82	396.58	99.06	14.758
1573.65	1573.77	1573.71	21145	21155	21150	16.126	26.327	5.9249	19.362	133.36	225.89	40.828	6.872	258.04	413.03	103.05	14.75
1573.77	1573.89	1573.83	21155	21165	21160	18.019	29.419	6.6188	19.346	125.71	213	38.43	6.8658	244.37	391.18	97.56	14.746
1573.89	1574.01	1573.95	21165	21175	21170	16.635	27.16	6.1106	19.346	184.6	312.77	56.432	6.8658	284.42	455.3	113.54	14.746
1574.01	1574.12	1574.07	21175	21185	21180	20.463	33.409	7.5171	19.354	117.46	198.99	35.928	6.8689	293.5	469.81	117.19	14.748
1574.12	1574.24	1574.18	21185	21195	21190	19.269	31.459	7.0792	19.37	123.88	209.82	37.936	6.8751	221.93	355.22	88.64	14.752
1574.24	1574.36	1574.3	21195	21205	21200	31.998	52.236	11.761	19.394	146.01	247.2	44.821	6.8845	284.05	454.57	113.53	14.758
1574.36	1574.48	1574.42	21205	21215	21210	16.092	26.264	5.9187	19.427	158.75	268.6	48.906	6.897	258.56	413.67	103.45	14.767
1574.48	1574.6	1574.54	21215	21224.9	21220	16.149	26.352	5.9456	19.443	118.58	200.5	36.649	6.9032	243.6	389.65	97.55	14.771
1574.6	1574.71	1574.66	21224.9	21235	21230	23.386	38.151	8.6208	19.443	131.76	222.68	40.846	6.9032	278.41	445.25	111.57	14.771
1574.71	1574.82	1574.77	21235	21245	21240	23.618	38.523	8.7123	19.419	191.9	324.29	59.509	6.8939	271.69	434.5	108.88	14.765
1574.82	1574.93	1574.88	21245	21255	21250	18.479	30.14	6.8178	19.37	152.18	257.27	47.083	6.8751	248.51	397.5	99.52	14.752
1574.93	1575.04	1574.98	21255	21265	21260	14.583	23.781	5.3847	19.362	142.4	240.68	44.124	6.872	205.28	328.33	82.23	14.75
1575.04	1575.15	1575.09	21265	21275	21270	14.004	22.829	5.178	19.394	123.13	207.92	38.349	6.8845	213.92	342.03	85.81	14.758
1575.15	1575.26	1575.2	21275	21285	21280	22.209	36.196	8.2223	19.427	159.47	269.05	49.904	6.897	296.13	473.31	118.95	14.767
1575.26	1575.37	1575.31	21285	21295	21290	21.801	35.521	8.0799	19.459	136.31	229.78	42.842	6.9095	263.78	421.47	106.09	14.776
1575.37	1575.49	1575.43	21295	21305	21300	17.487	28.486	6.4884	19.459	150.74	253.98	47.501	6.9095	269.09	429.89	108.29	14.776
1575.49	1575.6	1575.54	21305	21315	21310	16.209	26.397	6.0206	19.427	125.31	211.1	39.524	6.897	222.21	354.98	89.44	14.767
1575.6	1575.71	1575.66	21315	21325	21320	14.2	23.12	5.2793	19.386	102.24	172.23	32.25	6.8813	201.91	322.56	81.26	14.756
1575.71	1575.83	1575.77	21325	21335	21330	18.742	30.51	6.9735	19.338	190.02	320.15	59.894	6.8628	277.63	443.57	111.69	14.743
1575.83	1575.93	1575.88	21335	21345	21340	17.934	29.191	6.6766	19.273	104.98	176.94	33.02	6.838	283.56	453.14	113.98	14.726
1575.93	1576.04	1575.99	21345	21355	21350	15.102	24.579	5.6243	19.194	138.86	234.19	43.526	6.8073	261.25	417.61	104.89	14.705
1576.04	1576.15	1576.1	21355	21365	21360	21.116	34.365	7.8673	19.123	147.1	248.22	45.973	6.7799	244.55	391.02	98.08	14.686
1576.15	1576.26	1576.2	21365	21375	21370	26.574	43.243	9.905	19.06	116.42	196.55	36.301	6.7559	236.53	378.29	94.77	14.669
1576.26	1576.37	1576.31	21375	21385	21380	58.208	94.713	21.703	19.044	331.68	559.96	103.41	6.7499	355.42	568.44	142.4	14.665
1576.37	1576.49	1576.43	21385	21395	21390	19.091	31.063	7.1194	19.076	172.54	291.16	53.907	6.7618	372.91	596.31	149.51	14.673
1576.49	1576.6	1576.55	21395	21405	21400	16.833	27.39	6.2768	19.076	101.12	170.65	31.587	6.7619	227.78	364.25	91.31	14.673
1576.6	1576.72	1576.66	21405	21415	21410	19.243	31.313	7.1725	19.044	163.92	276.78	51.069	6.7499	310.99	497.4	124.58	14.665
1576.72	1576.84	1576.78	21415	21424.9	21419.9	15.973	25.996	5.9508	18.99	142.72	241.17	44.272	6.729	228.94	366.3	91.58	14.65
1576.84	1576.95	1576.89	21424.9	21435	21430	11.839	19.27	4.4075	18.914	78.83	133.35	24.308	6.6996	200.82	321.46	80.18	14.629
1576.95	1577.05	1577	21435	21445	21440	13.422	21.851	4.9936	18.874	114.99	194.67	35.322	6.6845	263.11	421.28	104.94	14.618
1577.05	1577.16	1577.1	21445	21455	21450	14.72	23.967	5.4731	18.874	160.18	271.24	49.126	6.6845	293.64	470.21	117.07	14.618
1577.16	1577.26	1577.21	21455	21465	21460	20.117	32.76	7.475	18.874	152.95	259.06	46.832	6.6845	317.37	508.26	126.48	14.618
1577.26	1577.37	1577.32	21465	21475	21470	12.72	20.717	4.7234	18.874	131.25	222.38	40.125	6.6845	245.96	393.94	97.98	14.618
1577.37	1577.48	1577.42	21475	21485	21480	12.87	20.965	4.7761	18.89	119.05	201.74	36.367	6.6904	240.01	384.42	95.6	14.622
1577.48	1577.58	1577.53	21485	21495	21490	16.757	27.3	6.2143	18.92	125.3	212.31	38.277	6.7022	248.55	398.08	99.02	14.631
1577.58	1577.69	1577.64	21495	21505	21500	23.951	39.026	8.8772	18.936	153.58	260.27	46.893	6.7081	285.78	457.71	113.85	14.635
1577.69	1577.8	1577.75	21505	21515	21510	23.764	38.725	8.804	18.936	127.37	215.9	38.847	6.7081	268.44	429.97	106.91	14.635
1577.8	1577.91	1577.85	21515	21525	21520	21.587	35.177	7.9962	18.936	123.52	209.37	37.66	6.7081	248.02	397.27	98.77	14.635
1577.91	1578.02	1577.96	21525	21535	21530	28.766	46.874	10.658	18.936	160.36	271.8	48.922	6.7081	305.71	489.65	121.77	14.635
1578.02	1578.13	1578.08	21535	21545	21540	24.143	39.339	8.9467	18.944	125.23	212.23	38.238	6.7111	254.75	408.01	101.49	14.637
1578.13	1578.25	1578.19	21545	21555	21550	17.408	28.364	6.4515	18.959	145.26	246.11	44.403	6.717	206.89	331.33	82.45	14.641
1578.25	1578.36	1578.31	21555	21565	21560	20.522	33.436	7.6086	18.998	146.86	248.69	45.034	6.7319	245.52	393.09	97.95	14.652
1578.36	1578.48	1578.42	21565	21574.9	21570	14.684	23.921	5.4476	19.06	103.38	174.89	31.861	6.7559	191.34	306.23	76.45	14.669
1578.48	1578.58	1578.53	21574.9	21585	21580	27.507	44.805	10.209	19.099	182.22	308.09	56.349	6.7709	338.43	541.51	135.35	14.679
1578.58	1578.69	1578.63	21585	21595	21590	24.022	39.125	8.9187	19.115	133.15	225.06	41.244	6.777	307.29	491.62	122.96	14.684
1578.69	1578.79	1578.74	21595	21605	21600	20.942	34.107	7.7774	19.107	97.535	164.85	30.219	6.774	206.18	329.86	82.5	14.682
1578.79	1578.89	1578.84	21605	21615	21610	29.565	48.148	10.982	19.076	134.2	226.87	41.53	6.7619	280.11	448.18	112.04	14.673
1578.89	1579	1578.95	21615	21625	21620	20.919	34.066	7.7721	19.052	130.42	220.52	40.325	6.7528	236.69	378.74	94.64	14.667
1579	1579.11	1579.05	21625	21635	21630	27.286	44.433	10.139	19.037	183.31	309.97	56.642	6.7468	294.88	471.88	117.88	14.662
1579.11	1579.22	1579.16	21635	21645	21640	22.13	36.034	8.2259	19.044	118.98	201.14	36.814	6.7499	290.02	464.06	115.98	14.665
1579.22	1579.34	1579.28	21645	21655	21650	17.378	28.292	6.4634	19.076	91.83	155.15	28.507	6.7619	258.38	413.34	103.42	14.673
1579.34	1579.45	1579.39	21655	21665	21660	14.054	22.877	5.2297	19.091	92.981	157.04	28.925	6.7679	234.64	375.3	93.98	14.677
1579.45	1579.57	1579.51	21665	21675	21670	24.786	40.345	9.2274	19.091	132.22	223.26	41.173	6.7679	331	529.4	132.6	14.677
1579.57	1579.68	1579.62	21675	21685	21680	24.585	40.013	9.1571	19.076	107.52	181.54	33.494	6.7619	324.63	519.21	130.05	14.673
1579.68	1579.78	1579.73	21685	21695	21690	18.717	30.457	6.9757	19.044	65.766	111.05	20.484	6.7498	232.71	372.21	93.21	14.665
1579.78	1579.89	1579.84	21695	21705	21700	19.326	31.446	7.2062	19.005	62.538	105.62	19.459	6.7349	222.31	355.61	89.01	14.654
1579.89	1580	1579.95	21705	21715	21710	34.516	56.157	12.874	18.959	101.08	170.77	31.396	6.717	313.11	500.95	125.27	14.641
1580	1580.11	1580.05	21715	21725	21720	26.746	43.513	9.9792	18.913	94.284	159.34	29.231	6.6992	260.17	416.32	104.02	14.629
1580.11	1580.21	1580.16	21725	21735	21730	19.256	31.325	7.1866	18.867	94.738	160.16	29.319	6.6816	248.63	397.93	99.33	14.616
1580.21	1580.32	1580.27	21735	21745	21740	20.87	33.948	7.7913	18.836	166.8	282.03	51.57	6.6698	267.37	427.96	106.78	14.608
1580.32	1580.43	1580.38	21745	21755	21750	17.169	27.927	6.4117	18.821	118.88	201.02	36.751	6.664	211.03	337.79	84.27	14.603
1580.43	1580.54	1580.48	21755	21765	21760	22.97	37.358	8.581	18.79	115.48	195.29	35.673	6.6523	238.46	381.73	95.19	14.595
1580.54	1580.65	1580.59	21765	21775	21770	19.237	31.284	7.19	18.745	134.59	227.66	41.519	6.6348	254.5	407.47	101.53	14.582
1580.65	1580.76	1580.7	21775	21785	21780	24.154	39.278	9.0304	18.699	182.32	308.5	56.14	6.6175	357.91	573.14	142.68	14.57
1580.76	1580.87	1580.81	21785	21795	21790	21.417	34.825	8.0076	18.654	118.12	199.95	36.287	6.6002	239.69	383.91	95.47	14.557
1580.87	1580.98	1580.92	21795	21805	21800	19.403	31.552	7.2548	18.595	177.24	300.22	54.264	6.5774	251.72	403.3	100.14	14.541
1580.98	1581.09	1581.04	21805	21815	21810	18.235	29.653	6.8174	18.521	123.59	209.51	37.667	6.5491	213.18	341.69	84.67	14.52
1581.09	1581.2	1581.15	21815	21825	21820	16.76	27.256	6.2642	18.455	133.75	226.92	40.583	6.5238	192.32	308.37	76.27	14.501
1581.2	1581.32	1581.26	21825	21835	21830	16.935	27.544	6.3273	18.396	157.38	267.21	47.539	6.5014	202.25	324.4	80.1	14.485
1581.32	1581.44	1581.38	21835	21845	21840	15.209	24.739	5.6793	18.374	NaN	NaN	NaN	6.493	208.85	335.06	82.64	14.478
1581.44	1581.55	1581.5	21845	21855	21850	28.389	46.184	10.594	18.389	NaN	NaN	NaN	6.4986	358.02	574.38	141.66	14.482
1581.55	1581.67	1581.61	21855	21865	21860	16.881	27.467	6.2955	18.396	NaN	NaN	NaN	6.5014	274.39	440.24	108.54	14.484
1581.67	1581.79	1581.73	21865	21874.9	21869.9	17.858	29.06	6.6557	18.396	NaN	NaN	NaN	6.5014	194.71	312.42	77	14.484
1581.79	1581.9	1581.84	21874.9	21885	21880	24.331	39.599	9.0624	18.403	NaN	NaN	NaN	6.5041	249.43	400.25	98.61	14.487
1581.9	1582	1581.95	21885	21895	21890	21.093	34.336	7.851	18.418	NaN	NaN	NaN	6.5098	277.62	445.5	109.74	14.491
1582	1582.11	1582.06	21895	21905	21900	18.608	30.295	6.9207	18.454	NaN	NaN	NaN	6.5237	192.76	309.3	76.22	14.501
1582.11	1582.22	1582.17	21905	21915	21910	15.437	25.138	5.7367	18.513	NaN	NaN	NaN	6.5462	212.54	340.98	84.1	14.518
1582.22	1582.33	1582.27	21915	21925	21920	18.853	30.704	7.002	18.565	NaN	NaN	NaN	6.566	232.98	373.7	92.26	14.532
1582.33	1582.43	1582.38	21925	21935	21930	15.727	25.614	5.839	18.61	NaN	NaN	NaN	6.5831	245.4	393.56	97.24	14.545
1582.43	1582.54	1582.49	21935	21945	21940	33.395	54.396	12.395	18.669	NaN	NaN	NaN	6.606	318.94	511.37	126.51	14.561
1582.54	1582.65	1582.59	21945	21955	21950	17.323	28.218	6.4274	18.745	NaN	NaN	NaN	6.6349	186.01	298.14	73.88	14.582
1582.65	1582.75	1582.7	21955	21965	21960	24.453	39.835	9.0715	18.813	NaN	NaN	NaN	6.6611	262.89	421.24	104.54	14.601
1582.75	1582.86	1582.8	21965	21975	21970	18.522	30.173	6.8712	18.874	NaN	NaN	NaN	6.6845	222.51	356.43	88.59	14.618
1582.86	1582.96	1582.91	21975	21985	21980	19.452	31.686	7.2175	18.905	NaN	NaN	NaN	6.6963	203.4	325.76	81.04	14.626
1582.96	1583.07	1583.01	21985	21995	21990	22.115	36.02	8.2092	18.905	NaN	NaN	NaN	6.6963	194.91	312.14	77.68	14.626
1583.07	1583.17	1583.12	21995	22005	22000	17.998	29.314	6.6808	18.936	NaN	NaN	NaN	6.7081	179.28	287.07	71.49	14.635
1583.17	1583.27	1583.22	22005	22015	22010	20.213	32.926	7.4997	18.998	NaN	NaN	NaN	6.7318	186.27	298.2	74.34	14.652
1583.27	1583.38	1583.33	22015	22025	22020	25.338	41.276	9.4008	19.021	NaN	NaN	NaN	6.7409	202.24	323.73	80.75	14.658
1583.38	1583.48	1583.43	22025	22035	22030	18.54	30.198	6.8807	19.005	NaN	NaN	NaN	6.7349	219.95	352.09	87.81	14.654
1583.48	1583.58	1583.53	22035	22045	22040	20.179	32.867	7.4903	18.998	151.96	257.18	46.738	6.7319	218.82	350.28	87.36	14.652
1583.58	1583.68	1583.63	22045	22055	22050	15.231	24.808	5.6537	18.998	125.11	211.74	38.48	6.7319	209.14	334.79	83.49	14.652
1583.68	1583.79	1583.74	22055	22065	22060	15.055	24.522	5.5882	18.974	112.21	189.96	34.463	6.7229	206.34	330.34	82.34	14.645
1583.79	1583.89	1583.84	22065	22075	22070	12.208	19.885	4.531	18.928	85.489	144.8	26.181	6.7051	145.79	233.457	58.123	14.633
1583.89	1583.99	1583.94	22075	22085.1	22080	19.803	32.259	7.3467	18.882	108.46	183.82	33.093	6.6874	229.15	367.05	91.25	14.62
1583.99	1584.1	1584.05	22085.1	22095	22090	15.432	25.144	5.7209	18.836	73.375	124.46	22.286	6.6697	187.09	299.78	74.4	14.607
1584.1	1584.21	1584.16	22095	22105	22100	23.359	38.066	8.6521	18.798	132.84	225.5	40.175	6.6552	280.03	448.84	111.22	14.597
1584.21	1584.33	1584.27	22105	22115	22110	17.843	29.082	6.6029	18.767	110.68	188.03	33.338	6.6435	221.45	355.05	87.85	14.589
1584.33	1584.44	1584.38	22115	22125	22120	13.213	21.54	4.8854	18.76	87.585	148.86	26.312	6.6407	169.75	272.2	67.3	14.587
1584.44	1584.55	1584.49	22125	22134.9	22129.9	14.732	24.021	5.4425	18.775	93.721	159.32	28.121	6.6465	196.45	315.03	77.87	14.591
1584.55	1584.65	1584.6	22134.9	22145	22139.9	19.018	31.012	7.0244	18.746	119.1	202.55	35.654	6.6353	176.68	283.38	69.98	14.583
1584.65	1584.76	1584.71	22145	22155	22150	33.026	53.85	12.203	18.67	129.92	221.08	38.752	6.6061	273.01	438.02	108	14.561
1584.76	1584.86	1584.81	22155	22165	22160	22.622	36.886	8.3582	18.647	189.43	322.44	56.42	6.5974	244.54	392.39	96.69	14.555
1584.86	1584.96	1584.91	22165	22175	22170	19.158	31.24	7.0748	18.677	91.16	155.15	27.166	6.6089	174.93	280.67	69.19	14.564
1584.96	1585.07	1585.02	22175	22185	22180	18.821	30.694	6.9471	18.722	128.59	218.8	38.376	6.6262	224.13	359.55	88.71	14.576
1585.07	1585.18	1585.12	22185	22195	22190	17.131	27.942	6.3202	18.783	93.239	158.59	27.891	6.6494	205.42	329.47	81.37	14.593
1585.18	1585.29	1585.23	22195	22205	22200	18.27	29.803	6.7371	18.828	159.33	270.92	47.729	6.6669	209.63	336.17	83.09	14.605
1585.29	1585.4	1585.34	22205	22215	22210	19.437	31.711	7.164	18.859	92.628	157.49	27.763	6.6786	202.57	324.83	80.31	14.614
1585.4	1585.51	1585.45	22215	22225	22220	17.872	29.158	6.5862	18.905	138.05	234.63	41.475	6.6963	226.5	363.13	89.87	14.626
1585.51	1585.62	1585.56	22225	22235	22230	23.999	39.152	8.846	18.967	99.364	168.75	29.977	6.7201	240.93	386.14	95.72	14.643
1585.62	1585.72	1585.67	22235	22245	22240	19.527	31.855	7.1997	19.021	118.18	200.57	35.79	6.7409	246.08	394.28	97.88	14.658
1585.72	1585.83	1585.78	22245	22255	22250	15.486	25.261	5.7116	19.068	123.92	210.17	37.659	6.7589	186.78	299.19	74.37	14.671
1585.83	1585.94	1585.88	22255	22265	22260	21.588	35.212	7.9645	19.091	136.71	231.79	41.634	6.7679	248.51	398	99.02	14.677
1585.94	1586.04	1585.99	22265	22275	22270	15.338	25.017	5.6601	19.091	99.516	168.71	30.324	6.7679	188.06	301.18	74.94	14.677
1586.04	1586.15	1586.09	22275	22285	22280	17.525	28.583	6.4665	19.099	111.39	188.82	33.951	6.7709	221.37	354.52	88.22	14.679
1586.15	1586.26	1586.2	22285	22295	22290	14.892	24.291	5.4931	19.115	105.85	179.43	32.263	6.777	192.93	308.97	76.89	14.684
1586.26	1586.37	1586.31	22295	22305	22300	16.867	27.514	6.2199	19.131	93.206	157.99	28.417	6.783	193.97	310.62	77.32	14.688
1586.37	1586.49	1586.43	22305	22315	22310	17.542	28.617	6.4681	19.146	108.08	183.19	32.97	6.7891	203.99	326.65	81.33	14.692
1586.49	1586.6	1586.54	22315	22325	22320	15.137	24.693	5.581	19.123	123.8	209.88	37.71	6.78	199.7	319.82	79.58	14.686
1586.6	1586.72	1586.66	22325	22335	22330	18.695	30.496	6.8929	19.06	168.05	285.09	51.012	6.7559	246.76	395.3	98.22	14.669
1586.72	1586.83	1586.77	22335	22345	22340	20.681	33.736	7.627	19.037	NaN	NaN	NaN	6.7468	262.32	420.25	104.39	14.662
1586.83	1586.94	1586.88	22345	22355	22350	30.149	49.175	11.122	19.052	164.46	278.95	49.968	6.7528	227.75	364.82	90.68	14.667
1586.94	1587.05	1587	22355	22365	22360	19.027	31.036	7.0181	19.045	117.99	200.16	35.817	6.7499	203.86	326.58	81.14	14.665
1587.05	1587.17	1587.11	22365	22375	22370	15.911	25.957	5.8646	19.013	125.35	212.79	37.916	6.7379	208.19	333.6	82.78	14.656
1587.17	1587.28	1587.22	22375	22385.1	22380	27.158	44.313	10.002	18.974	181.88	308.98	54.783	6.7229	263.09	421.69	104.49	14.645
1587.28	1587.39	1587.34	22385.1	22395	22390	27.816	45.397	10.236	18.928	139.43	237.06	41.792	6.705	193.09	309.6	76.58	14.633
1587.39	1587.51	1587.45	22395	22405	22400	33.543	54.748	12.337	18.897	NaN	NaN	NaN	6.6933	175.33	281.19	69.47	14.624
1587.51	1587.63	1587.57	22405	22415	22410	26.426	43.133	9.7185	18.882	97.965	166.69	29.24	6.6874	261.79	419.88	103.7	14.62
1587.63	1587.74	1587.69	22415	22425	22420	13.256	21.639	4.8736	18.859	105.34	179.3	31.374	6.6786	184.54	296.03	73.05	14.614
1587.74	1587.86	1587.8	22425	22435.1	22430	13.31	21.729	4.891	18.828	127.35	216.88	37.812	6.6669	193	309.67	76.33	14.605
1587.86	1587.98	1587.92	22435.1	22445	22440	30.964	50.55	11.378	18.813	154.61	263.35	45.865	6.6611	260.47	417.95	102.99	14.601
1587.98	1588.11	1588.05	22445	22455	22450	14.873	24.277	5.4681	18.813	107.06	182.32	31.801	6.6611	167.21	268.28	66.14	14.601
1588.11	1588.23	1588.17	22455	22465	22460	13.585	22.172	4.9985	18.828	161.36	274.65	48.065	6.6669	202.99	325.63	80.35	14.605
1588.23	1588.35	1588.29	22465	22475	22470	14.735	24.042	5.4267	18.859	97.57	165.95	29.19	6.6786	189.34	303.65	75.03	14.614
1588.35	1588.47	1588.41	22475	22485	22480	10.19	16.626	3.7546	18.851	100.79	171.4	30.172	6.6757	156.89	251.599	62.181	14.612
1588.47	1588.58	1588.52	22485	22495	22490	14.23	23.217	5.2425	18.805	111.79	190.22	33.366	6.6581	212.82	341.37	84.27	14.599
1588.58	1588.69	1588.64	22495	22505	22500	18.271	29.806	6.7349	18.798	146.13	248.6	43.657	6.6552	275.81	442.39	109.23	14.597
1588.69	1588.8	1588.75	22505	22515	22510	23.757	38.747	8.768	18.828	211.76	359.94	63.57	6.6669	298.36	478.4	118.32	14.605
1588.8	1588.92	1588.86	22515	22525	22520	20.336	33.159	7.5143	18.859	145.13	246.48	43.777	6.6786	285.37	457.43	113.31	14.614
1588.92	1589.03	1588.97	22525	22535	22530	15.774	25.712	5.8351	18.89	86.104	146.11	26.095	6.6904	181.07	290.15	71.99	14.622
1589.03	1589.14	1589.09	22535	22545	22540	18.344	29.897	6.7905	18.905	157.97	267.93	47.998	6.6963	227.07	363.8	90.34	14.626
1589.14	1589.26	1589.2	22545	22555	22550	15.377	25.06	5.6935	18.905	110.33	187.12	33.544	6.6963	193.59	310.15	77.03	14.626
1589.26	1589.37	1589.32	22555	22565	22560	18.407	29.994	6.8201	18.92	99.272	168.28	30.259	6.7022	198.73	318.33	79.13	14.631
1589.37	1589.49	1589.43	22565	22574.9	22570	19.288	31.422	7.1544	18.951	90.302	152.96	27.65	6.7141	213.14	341.3	84.98	14.639
1589.49	1589.6	1589.54	22574.9	22585	22580	20.596	33.549	7.6423	18.944	109.49	185.44	33.544	6.7112	199.61	319.63	79.59	14.637
1589.6	1589.71	1589.65	22585	22595	22590	17.954	29.248	6.6599	18.897	86.736	146.99	26.481	6.6933	197.66	316.59	78.73	14.624
1589.71	1589.82	1589.76	22595	22605	22600	16.841	27.437	6.2455	18.859	110.99	188.19	33.789	6.6786	200.99	322	79.98	14.614
1589.82	1589.93	1589.87	22605	22615	22610	18.871	30.745	6.9968	18.828	148.5	251.89	45.104	6.6669	244.01	390.99	97.03	14.605
1589.93	1590.04	1589.98	22615	22625.1	22620	20.112	32.77	7.4545	18.798	126.46	214.61	38.312	6.6552	196.21	314.46	77.96	14.597
1590.04	1590.15	1590.1	22625.1	22635	22630	24.396	39.753	9.0382	18.767	88.839	150.84	26.836	6.6435	197.75	316.99	78.51	14.589
1590.15	1590.27	1590.21	22635	22645	22640	17.915	29.197	6.6327	18.722	109.78	186.54	33.017	6.6262	127.69	204.754	50.626	14.576
1590.27	1590.39	1590.33	22645	22655	22650	12.747	20.779	4.7151	18.662	96.244	163.71	28.777	6.6032	135.78	217.816	53.744	14.559
1590.39	1590.51	1590.45	22655	22665	22660	17.811	29.037	6.5852	18.617	110.84	188.67	33.015	6.586	181.88	291.86	71.9	14.547
1590.51	1590.62	1590.57	22665	22675	22670	14.876	24.251	5.4999	18.587	99.603	169.59	29.613	6.5746	170.62	273.83	67.41	14.538
1590.62	1590.74	1590.68	22675	22685	22680	17.541	28.598	6.4843	18.55	116.33	198.17	34.493	6.5604	211.32	339.22	83.42	14.528
1590.74	1590.86	1590.8	22685	22695	22690	14.185	23.129	5.2419	18.506	104.71	178.49	30.937	6.5434	182.11	292.41	71.81	14.516
1590.86	1590.98	1590.92	22695	22705	22700	18.329	29.883	6.7738	18.477	124.28	211.9	36.664	6.5322	220.78	354.55	87.01	14.507
1590.98	1591.1	1591.04	22705	22715	22710	15.541	25.334	5.7467	18.462	69.832	119.05	20.613	6.5265	190.29	305.58	75	14.503
1591.1	1591.22	1591.16	22715	22725	22720	16.824	27.424	6.2249	18.476	103.78	176.85	30.708	6.5321	190.14	305.29	74.99	14.507
1591.22	1591.34	1591.28	22725	22735	22730	21.5	35.04	7.9594	18.521	114.07	194.25	33.895	6.549	229.72	368.73	90.71	14.52
1591.34	1591.46	1591.4	22735	22745	22740	16.351	26.644	6.0593	18.528	130.07	221.38	38.763	6.5519	208.84	335.15	82.53	14.522
1591.46	1591.58	1591.52	22745	22755	22750	14.823	24.146	5.5002	18.499	93.154	158.5	27.807	6.5406	204.35	327.94	80.76	14.513
1591.58	1591.7	1591.64	22755	22764.8	22759.9	24.516	39.917	9.1141	18.484	142.89	242.94	42.828	6.535	282.25	452.85	111.65	14.509
1591.7	1591.81	1591.75	22764.8	22775	22769.9	16.776	27.3	6.2519	18.484	96.2	163.38	29.017	6.535	218.79	350.91	86.67	14.509
1591.81	1591.91	1591.86	22775	22785	22780	14.308	23.269	5.3464	18.462	115.34	195.69	34.99	6.5266	210.79	337.98	83.6	14.503
1591.91	1592.02	1591.96	22785	22795	22790	15.492	25.178	5.8051	18.418	106.42	180.41	32.439	6.5098	234.45	375.84	93.06	14.491
1592.02	1592.12	1592.07	22795	22805	22800	18.705	30.383	7.0278	18.338	106.63	180.69	32.576	6.4791	229.02	367.15	90.89	14.468
1592.12	1592.23	1592.18	22805	22815.1	22810	19.129	31.053	7.2045	18.223	98.419	166.78	30.06	6.4353	207.62	332.93	82.31	14.435
1592.23	1592.34	1592.29	22815.1	22825	22820	17.139	27.809	6.469	18.101	76.405	129.5	23.306	6.3889	159.68	256.141	63.219	14.4
1592.34	1592.46	1592.4	22825	22835	22830	14.006	22.716	5.2961	17.976	102.36	173.56	31.149	6.3413	138.72	222.611	54.829	14.364
1592.46	1592.57	1592.51	22835	22845	22840	11.336	18.381	4.2908	17.818	124.55	211.45	37.66	6.2811	149.11	239.465	58.755	14.317
1592.57	1592.69	1592.63	22845	22855	22850	12.778	20.718	4.838	17.628	99.427	169.1	29.749	6.209	140.49	225.865	55.115	14.26
1592.69	1592.81	1592.75	22855	22865.2	22860.1	5.9644	9.6708	2.258	17.45	83.628	142.51	24.745	6.1412	103.51	166.598	40.422	14.207
1592.81	1592.94	1592.87	22865.2	22875	22870.1	12.393	20.096	4.6891	17.277	71.12	121.45	20.792	6.0761	98.587	158.854	38.32	14.154
1592.94	1593.08	1593.01	22875	22885	22880	6.8105	11.047	2.5743	17.153	88.338	151.13	25.549	6.0292	97.729	157.62	37.838	14.116
1593.08	1593.21	1593.14	22885	22895	22890	13.213	21.439	4.9861	17.065	96.206	164.88	27.536	5.9958	109.37	176.538	42.202	14.088
1593.21	1593.35	1593.28	22895	22904.9	22900	7.0387	11.427	2.6507	17.015	84.26	144.63	23.892	5.977	124.88	201.694	48.066	14.073
1593.35	1593.48	1593.41	22904.9	22915	22909.9	10.784	17.518	4.051	17.003	120.4	206.95	33.855	5.9723	177.21	286.34	68.08	14.069
1593.48	1593.61	1593.54	22915	22925	22920	7.5026	12.195	2.8099	17.021	101.81	175.21	28.409	5.9793	168.71	272.68	64.74	14.074
1593.61	1593.73	1593.67	22925	22935	22930	13.404	21.804	5.0029	17.071	135.86	234.08	37.651	5.9982	223.33	361.02	85.64	14.09
1593.73	1593.86	1593.8	22935	22944.9	22939.9	14.837	24.157	5.5161	17.128	109.71	189.25	30.163	6.0196	187.86	303.74	71.98	14.108
1593.86	1593.98	1593.92	22944.9	22955	22949.9	16.454	26.818	6.0903	17.191	83.77	144.72	22.825	6.0433	177.94	287.76	68.12	14.127
1593.98	1594.1	1594.04	22955	22965	22960	18.869	30.787	6.9509	17.268	150.02	259.53	40.515	6.0725	197.15	318.89	75.41	14.151
1594.1	1594.21	1594.15	22965	22975	22970	16.173	26.418	5.9282	17.359	117.71	203.89	31.52	6.1068	198.93	321.81	76.05	14.179
1594.21	1594.32	1594.27	22975	22985	22980	13.988	22.868	5.1077	17.47	98.248	170.27	26.221	6.1488	186.12	301.05	71.19	14.213
1594.32	1594.44	1594.38	22985	22995.2	22990.1	15.887	25.987	5.7869	17.602	162.18	280.98	43.378	6.1989	256.69	415.02	98.36	14.253
1594.44	1594.57	1594.51	22995.2	23005	23000.1	17.458	28.568	6.3475	17.71	94.706	164.02	25.394	6.2402	216.84	350.47	83.21	14.285
1594.57	1594.7	1594.63	23005	23015	23010	18.051	29.546	6.5564	17.79	149.93	259.55	40.31	6.2706	233.15	376.71	89.59	14.309
1594.7	1594.83	1594.76	23015	23025	23020	16.228	26.564	5.8914	17.838	136.33	235.92	36.727	6.2888	231.94	374.68	89.2	14.323
1594.83	1594.96	1594.9	23025	23035	23030	11.057	18.099	4.0147	17.852	113.39	196.19	30.592	6.294	181.04	292.43	69.65	14.327
1594.96	1595.09	1595.03	23035	23045	23040	17.126	28.025	6.2279	17.886	116.57	201.47	31.659	6.3071	200.95	324.46	77.44	14.337
1595.09	1595.22	1595.16	23045	23055	23050	20.257	33.127	7.3867	17.942	132.72	228.96	36.469	6.3281	223.63	360.83	86.43	14.353
1595.22	1595.35	1595.29	23055	23065	23060	21.8	35.63	7.9711	17.983	143.36	246.91	39.807	6.3439	268.88	433.58	104.18	14.366
1595.35	1595.48	1595.42	23065	23075	23070	16.681	27.247	6.1152	18.011	131.02	225.33	36.715	6.3546	246.1	396.64	95.56	14.374
1595.48	1595.61	1595.55	23075	23085	23080	14	22.858	5.1417	18.082	64.688	111.07	18.303	6.3814	191.17	307.91	74.43	14.394
1595.61	1595.73	1595.67	23085	23095	23090	15.384	25.112	5.6559	18.195	128.37	220.04	36.695	6.4246	196.05	315.53	76.57	14.427
1595.73	1595.84	1595.78	23095	23105	23100	14.538	23.724	5.351	18.295	120.34	205.95	34.728	6.4628	199.72	321.22	78.22	14.456
1595.84	1595.96	1595.9	23105	23115	23110	19.97	32.581	7.3598	18.382	110.37	188.61	32.132	6.496	190.55	306.28	74.82	14.48
1595.96	1596.07	1596.02	23115	23124.8	23119.9	18.695	30.486	6.9038	18.396	86.761	148.11	25.417	6.5013	174.52	280.41	68.63	14.484
1596.07	1596.18	1596.12	23124.8	23135	23129.9	26.431	43.075	9.7867	18.339	163.19	278.41	47.981	6.4796	270.27	434.21	106.33	14.468
1596.18	1596.27	1596.22	23135	23145	23140	25.646	41.763	9.5294	18.237	95.028	162.03	28.024	6.4407	237.49	381.56	93.42	14.439
1596.27	1596.37	1596.32	23145	23155	23150	15.968	25.98	5.9567	18.095	97.154	165.6	28.707	6.3864	164.31	264.029	64.591	14.398
1596.37	1596.46	1596.41	23155	23165	23160	11.841	19.249	4.4333	17.942	93.598	159.52	27.672	6.3281	130.85	210.331	51.369	14.353
1596.46	1596.56	1596.51	23165	23175	23170	13.967	22.688	5.247	17.777	85.631	145.97	25.297	6.2656	124.73	200.581	48.879	14.305
1596.56	1596.66	1596.61	23175	23185.4	23180.2	11.788	19.138	4.4379	17.569	90.023	153.63	26.415	6.1865	113.51	182.703	44.317	14.243
1596.66	1596.78	1596.72	23185.4	23195	23190.2	11.514	18.688	4.3394	17.31	106.09	181.46	30.729	6.0883	92.693	149.41	35.976	14.164
1596.78	1596.91	1596.85	23195	23205	23200	11.189	18.158	4.2205	17.09	94.814	162.49	27.142	6.0053	77.886	125.705	30.067	14.096
1596.91	1597.04	1596.98	23205	23215	23210	7.5478	12.247	2.8485	16.879	80.994	139.08	22.91	5.9256	90.893	146.891	34.895	14.03
1597.04	1597.17	1597.11	23215	23225	23220	4.8411	7.8553	1.8269	16.643	83.993	144.6	23.386	5.8368	71.402	115.579	27.225	13.954
1597.17	1597.31	1597.24	23225	23235	23230	5.6859	9.2277	2.1441	16.385	65.276	112.73	17.817	5.7397	83.284	135.076	31.492	13.87
1597.31	1597.44	1597.37	23235	23245	23240	4.3551	7.0693	1.6409	16.202	68.278	118.2	18.354	5.6712	75.87	123.232	28.508	13.81
1597.44	1597.57	1597.5	23245	23255	23250	9.282	15.07	3.4944	16.09	86.615	150.19	23.036	5.6291	115.6	187.946	43.254	13.773
1597.57	1597.7	1597.63	23255	23265.1	23260	7.4368	12.078	2.7956	16.068	81.264	141.05	21.476	5.6209	91.437	148.713	34.161	13.765
1597.7	1597.84	1597.77	23265.1	23275	23270	9.981	16.218	3.7439	16.135	86.989	151.04	22.934	5.6461	112.05	182.196	41.904	13.788
1597.84	1597.98	1597.91	23275	23285	23280	7.9177	12.874	2.9612	16.254	108.47	188.38	28.565	5.6904	163.35	265.48	61.22	13.827
1597.98	1598.13	1598.05	23285	23295	23290	12.334	20.073	4.5944	16.426	171.61	298.06	45.167	5.755	168.82	274.17	63.47	13.884
1598.13	1598.27	1598.2	23295	23304.7	23299.8	14.772	24.065	5.4784	16.637	129.87	225.52	34.225	5.8344	162.06	262.96	61.16	13.952
1598.27	1598.39	1598.33	23304.7	23315	23309.8	17.492	28.528	6.4565	16.884	160.49	278.55	42.419	5.9274	239.56	388.32	90.8	14.031
1598.39	1598.5	1598.44	23315	23325	23320	20.599	33.634	7.5639	17.171	210.73	365.48	55.972	6.0358	271.31	439.3	103.32	14.121
1598.5	1598.61	1598.55	23325	23335	23330	20.151	32.94	7.3613	17.481	146.22	253.33	39.106	6.1532	286.47	463.3	109.64	14.216
1598.61	1598.72	1598.66	23335	23345	23340	22.548	36.903	8.1927	17.796	238.56	412.88	64.232	6.2726	306.88	495.8	117.96	14.31
1598.72	1598.83	1598.77	23345	23354.9	23350	23.664	38.777	8.5503	18.116	195.28	337.63	52.934	6.3947	320.07	516.63	123.51	14.404
1598.83	1598.93	1598.88	23354.9	23365	23359.9	28.645	46.981	10.309	18.48	236.98	408.81	65.158	6.5334	447.71	721.74	173.68	14.508
1598.93	1599.03	1598.98	23365	23375	23370	27.622	45.323	9.9199	18.903	136.22	234.14	38.309	6.6955	462.39	744.15	180.63	14.626
1599.03	1599.13	1599.08	23375	23385	23380	27.493	45.126	9.8596	19.273	192.59	329.93	55.26	6.838	496.78	798.35	195.21	14.726
1599.13	1599.23	1599.18	23385	23395	23390	24.627	40.426	8.8274	19.582	180.04	307.5	52.585	6.957	452.08	725.63	178.53	14.808
1599.23	1599.33	1599.28	23395	23405	23400	24.568	40.329	8.8068	19.833	125.49	213.77	37.211	7.0539	378.25	606.51	149.99	14.873
1599.33	1599.43	1599.38	23405	23414.9	23410	31.02	50.913	11.128	20.021	156.05	265.24	46.856	7.1267	409.07	655.38	162.76	14.921
1599.43	1599.52	1599.48	23414.9	23425	23419.9	25.688	42.153	9.2233	20.219	138.18	234.31	42.045	7.2037	435.28	696.76	173.8	14.971
1599.52	1599.62	1599.57	23425	23435	23430	26.964	44.236	9.6921	20.434	153.22	259.15	47.292	7.2872	434.59	694.98	174.2	15.025
1599.62	1599.71	1599.67	23435	23445	23440	31.71	52.012	11.408	20.652	169.96	286.74	53.177	7.3722	443.14	708	178.28	15.079
1599.71	1599.81	1599.76	23445	23455	23450	25.882	42.446	9.3179	20.875	114.9	193.38	36.421	7.4592	327.48	522.76	132.2	15.133
1599.81	1599.9	1599.86	23455	23465	23460	31.982	52.442	11.522	21.084	175.48	294.68	56.293	7.5408	512.56	817.54	207.58	15.183
1599.9	1599.99	1599.95	23465	23475.1	23470	28.99	47.528	10.451	21.277	123.96	207.72	40.203	7.6166	505.37	805.46	205.28	15.228
1599.99	1600.07	1600.03	23475.1	23485	23480	17.47	28.637	6.3019	21.424	151.94	254.2	49.687	7.6742	519.5	827.51	211.49	15.263
1600.07	1600.16	1600.11	23485	23495	23490	21.557	35.333	7.78	21.523	143.07	239.08	47.05	7.7131	477.99	761.1	194.88	15.286
1600.16	1600.24	1600.2	23495	23505	23500	28.503	46.715	10.29	21.593	140.14	234.01	46.269	7.7405	485.8	773.32	198.28	15.302
1600.24	1600.32	1600.28	23505	23515	23510	32.67	53.542	11.797	21.633	142.56	237.94	47.173	7.7563	480.06	764.06	196.06	15.311
1600.32	1600.4	1600.36	23515	23525	23520	43.306	70.98	15.632	21.694	215.37	359.34	71.414	7.7801	692.27	1101.68	282.86	15.325
1600.4	1600.48	1600.44	23525	23535.1	23530.1	24.748	40.572	8.925	21.775	NaN	NaN	NaN	7.8121	451.17	717.92	184.42	15.343
1600.48	1600.57	1600.53	23535.1	23545	23540.1	27.921	45.784	10.057	21.858	NaN	NaN	NaN	7.8448	440.5	700.9	180.1	15.362
1600.57	1600.66	1600.62	23545	23555	23550	19.892	32.627	7.156	21.94	NaN	NaN	NaN	7.8771	373.99	595.06	152.92	15.381
1600.66	1600.75	1600.71	23555	23565	23560	31.898	52.333	11.463	22.002	NaN	NaN	NaN	7.9016	522.45	831.27	213.63	15.394
1600.75	1600.84	1600.8	23565	23575	23570	35.364	58.03	12.697	22.044	143.12	238.53	47.705	7.918	569.77	906.57	232.97	15.404
1600.84	1600.93	1600.89	23575	23585	23580	28.703	47.107	10.299	22.054	131.54	219.28	43.812	7.9221	531.72	846.09	217.35	15.406
1600.93	1601.02	1600.98	23585	23594.9	23589.9	26.53	43.544	9.5149	22.033	136.93	228.33	45.521	7.9139	464.19	738.73	189.65	15.401
1601.02	1601.11	1601.07	23594.9	23605	23599.9	31.2	51.22	11.18	22.033	119.47	199.3	39.651	7.9138	444.8	707.98	181.62	15.401
1601.11	1601.19	1601.15	23605	23615	23610	22.366	36.729	8.0039	22.054	130.8	218.26	43.336	7.9221	447.26	712.01	182.51	15.406
1601.19	1601.28	1601.23	23615	23625	23620	20.396	33.503	7.2892	22.086	130.86	218.42	43.306	7.9345	403.82	642.94	164.7	15.413
1601.28	1601.36	1601.32	23625	23635	23630	31.012	50.955	11.069	22.128	218.45	364.66	72.25	7.9511	555	883.71	226.29	15.423
1601.36	1601.44	1601.4	23635	23645	23640	30.331	49.848	10.815	22.191	161.32	269.24	53.401	7.9761	612.49	975.24	249.74	15.437
1601.44	1601.53	1601.48	23645	23655	23650	21.968	36.109	7.8274	22.276	145.18	242.19	48.173	8.0098	451.19	718.32	184.06	15.455
1601.53	1601.61	1601.57	23655	23665	23660	21.346	35.088	7.6043	22.319	110.22	183.8	36.629	8.0268	363.35	578.42	148.28	15.465
1601.61	1601.69	1601.65	23665	23675	23670	24.427	40.149	8.7053	22.319	118.82	198.12	39.517	8.0268	462.31	735.91	188.71	15.465
1601.69	1601.78	1601.74	23675	23685	23680	25.684	42.209	9.1578	22.308	157.19	262.07	52.304	8.0225	418.99	666.92	171.06	15.462
1601.78	1601.86	1601.82	23685	23695	23690	20.223	33.231	7.2155	22.287	150.18	250.38	49.989	8.014	422.06	671.77	172.35	15.458
1601.86	1601.95	1601.9	23695	23705	23700	19.7	32.365	7.0347	22.265	125.25	208.79	41.719	8.0056	389.09	619.25	158.93	15.453
1601.95	1602.03	1601.99	23705	23715	23710	20.655	33.927	7.3831	22.244	128.37	213.94	42.799	7.9972	394.91	628.45	161.37	15.448
1602.03	1602.12	1602.07	23715	23725	23720	25.669	42.154	9.1841	22.212	146.28	243.77	48.794	7.9846	455.2	724.34	186.06	15.441
1602.12	1602.21	1602.16	23725	23735	23730	28.248	46.381	10.116	22.17	161.05	268.4	53.712	7.9678	480.77	765.01	196.53	15.432
1602.21	1602.3	1602.25	23735	23745	23740	33.089	54.316	11.861	22.117	159.41	265.68	53.145	7.947	320.39	509.81	130.97	15.42
1602.3	1602.39	1602.35	23745	23755	23750	24.887	40.843	8.9314	22.054	119.26	198.79	39.734	7.9222	332.15	528.51	135.79	15.406
1602.39	1602.49	1602.44	23755	23765	23760	25.293	41.501	9.0849	22.012	125.65	209.44	41.853	7.9057	335.97	534.58	137.36	15.397
1602.49	1602.58	1602.53	23765	23775	23770	23.514	38.577	8.4508	21.992	111.37	185.64	37.108	7.8974	355.93	566.32	145.54	15.392
1602.58	1602.67	1602.63	23775	23785	23780	20.659	33.891	7.4273	21.95	90.723	151.26	30.191	7.881	339.35	539.98	138.72	15.383
1602.67	1602.77	1602.72	23785	23795	23790	32.158	52.753	11.562	21.888	169.59	282.9	56.286	7.8566	605.43	963.54	247.32	15.369
1602.77	1602.86	1602.81	23795	23805	23800	30.668	50.309	11.026	21.847	199.55	332.99	66.1	7.8404	466.35	742.29	190.41	15.359
1602.86	1602.95	1602.91	23805	23815	23810	22.738	37.302	8.1743	21.826	113.84	190.02	37.669	7.8323	416.13	662.4	169.86	15.355
1602.95	1603.05	1603	23815	23825	23820	39.412	64.656	14.168	21.816	198.05	330.6	65.492	7.8282	570.38	907.97	232.79	15.353
1603.05	1603.14	1603.09	23825	23835	23830	27.809	45.622	9.9968	21.816	156.96	262.01	51.904	7.8282	510.4	812.5	208.3	15.353
1603.14	1603.23	1603.18	23835	23844.9	23840	31.275	51.308	11.241	21.826	169.18	282.4	55.957	7.8322	549.76	875.14	224.38	15.355
1603.23	1603.32	1603.28	23844.9	23855	23850	25.46	41.772	9.1491	21.847	123.77	206.58	40.956	7.8403	414.63	660.02	169.24	15.359
1603.32	1603.41	1603.37	23855	23865	23860	25.367	41.619	9.1159	21.888	181.37	302.6	60.131	7.8566	349.96	557	142.92	15.369
1603.41	1603.5	1603.45	23865	23875	23870	16.787	27.54	6.0343	21.95	92.646	154.47	30.821	7.8811	286.3	455.58	117.02	15.383
1603.5	1603.59	1603.54	23875	23885	23880	23.797	39.039	8.5545	22.002	137.51	229.16	45.857	7.9015	467.44	743.7	191.18	15.394
1603.59	1603.68	1603.63	23885	23895	23890	24.495	40.186	8.8042	22.044	142.87	238.03	47.721	7.918	421.76	670.95	172.57	15.404
1603.68	1603.76	1603.72	23895	23905	23900	22.228	36.466	7.9904	22.075	135.23	225.22	45.244	7.9304	425.05	676.11	173.99	15.411
1603.76	1603.85	1603.81	23905	23915	23910	33.653	55.204	12.103	22.096	180.9	301.17	60.632	7.9387	567.63	902.79	232.47	15.415
1603.85	1603.94	1603.89	23915	23925	23920	35.778	58.685	12.871	22.128	183.62	305.58	61.666	7.9511	529.49	842.01	216.97	15.423
1603.94	1604.02	1603.98	23925	23935	23930	28.083	46.061	10.104	22.17	159.07	264.59	53.538	7.9678	539.08	857.13	221.03	15.432
1604.02	1604.11	1604.07	23935	23945	23940	33.256	54.544	11.967	22.202	205.1	341.05	69.145	7.9804	589.31	936.89	241.73	15.439
1604.11	1604.2	1604.15	23945	23955	23950	29.18	47.859	10.502	22.223	161.06	267.76	54.358	7.9888	414.38	658.74	170.02	15.444
1604.2	1604.28	1604.24	23955	23965	23960	32.109	52.661	11.557	22.212	181.48	301.73	61.237	7.9845	523.6	832.37	214.83	15.441
1604.28	1604.37	1604.33	23965	23975.1	23970.1	33.307	54.624	11.99	22.17	202.1	336.1	68.087	7.9678	598.51	951.55	245.47	15.432
1604.37	1604.46	1604.41	23975.1	23985	23980	22.646	37.14	8.1512	22.138	175.26	291.58	58.95	7.9553	618.43	983.33	253.53	15.425
1604.46	1604.55	1604.5	23985	23995	23990	18.369	30.13	6.6091	22.117	140.17	233.28	47.065	7.947	497.29	790.81	203.77	15.42
1604.55	1604.63	1604.59	23995	24005	24000	21.549	35.345	7.7529	22.075	131.52	218.96	44.077	7.9304	608	966.99	249.01	15.411
1604.63	1604.72	1604.68	24005	24015	24010	23.751	38.953	8.5487	22.012	133.05	221.6	44.5	7.9056	578.49	920.16	236.82	15.397
1604.72	1604.81	1604.77	24015	24025	24020	25.242	41.398	9.0863	21.96	127.75	212.86	42.637	7.8851	512.21	814.85	209.57	15.385
1604.81	1604.9	1604.86	24025	24035	24030	24.433	40.073	8.7934	21.919	119.73	199.59	39.872	7.8688	530.59	844.22	216.96	15.376
1604.9	1604.99	1604.95	24035	24045	24040	35.124	57.607	12.642	21.888	192.98	321.79	64.179	7.8565	634.2	1009.15	259.25	15.369
1604.99	1605.08	1605.04	24045	24055	24050	38.559	63.237	13.881	21.867	153.77	256.43	51.115	7.8485	609	969.08	248.92	15.364
1605.08	1605.17	1605.13	24055	24065	24060	30.476	49.975	10.978	21.847	129.05	215.2	42.909	7.8403	514.07	817.99	210.15	15.359
1605.17	1605.27	1605.22	24065	24075	24070	37.922	62.171	13.672	21.826	183.48	305.9	61.058	7.8323	580.98	924.38	237.58	15.355
1605.27	1605.36	1605.31	24075	24085	24080	30.93	50.697	11.163	21.806	144.55	240.93	48.159	7.8242	528.63	841	216.26	15.35
1605.36	1605.45	1605.4	24085	24095	24090	40.782	66.827	14.737	21.785	167.24	278.67	55.803	7.8161	530.3	843.54	217.06	15.346
1605.45	1605.54	1605.49	24095	24105	24100	43.793	71.743	15.843	21.755	133.21	221.93	44.489	7.8041	492.54	783.4	201.68	15.339
1605.54	1605.63	1605.58	24105	24115	24110	NaN	NaN	NaN	21.714	139.69	232.71	46.669	7.788	367.33	584.21	150.45	15.329
1605.63	1605.72	1605.67	24115	24125	24120	32.104	52.564	11.643	21.674	217.63	362.48	72.775	7.7721	546.85	869.64	224.06	15.32
1605.72	1605.81	1605.76	24125	24135	24130	20.672	33.834	7.5093	21.633	134.28	223.59	44.971	7.7563	372.2	591.82	152.58	15.311
1605.81	1605.89	1605.85	24135	24145	24140	17.389	28.452	6.3263	21.563	134.87	224.58	45.162	7.7286	312.67	497.15	128.19	15.295
1605.89	1605.98	1605.94	24145	24155.1	24150	22.443	36.711	8.176	21.463	190.61	317.51	63.711	7.6895	379.59	603.62	155.56	15.272
1605.98	1606.08	1606.03	24155.1	24165	24160	15.426	25.225	5.626	21.364	151.3	252.14	50.462	7.6504	286.25	455.25	117.25	15.248
1606.08	1606.18	1606.13	24165	24175	24170	12.218	19.976	4.4606	21.267	92.053	153.48	30.626	7.6125	210.36	334.61	86.11	15.226
1606.18	1606.28	1606.23	24175	24185	24180	16.863	27.562	6.1636	21.189	108.01	180.13	35.896	7.5821	294.24	468.06	120.42	15.208
1606.28	1606.37	1606.32	24185	24195	24190	11.362	18.565	4.1587	21.132	80.597	134.4	26.791	7.5594	206.44	328.38	84.5	15.194
1606.37	1606.47	1606.42	24195	24205	24200	22.789	37.227	8.3514	21.007	180.88	301.84	59.927	7.5106	324.77	516.73	132.81	15.164
1606.47	1606.57	1606.52	24205	24215	24210	18.399	30.048	6.7493	20.819	141.75	236.85	46.644	7.4372	319.5	508.6	130.4	15.119
1606.57	1606.67	1606.62	24215	24225	24220	21.595	35.259	7.9307	20.671	141.25	236.24	46.264	7.3795	182.39	290.44	74.34	15.083
1606.67	1606.77	1606.72	24225	24235	24230	23.807	38.859	8.7541	20.562	201.88	337.81	65.949	7.3368	303.1	482.76	123.44	15.056
1606.77	1606.86	1606.82	24235	24245	24240	18.868	30.789	6.9468	20.48	128.93	215.79	42.063	7.3049	289.33	460.87	117.79	15.036
1606.86	1606.96	1606.91	24245	24255	24250	12.932	21.098	4.7672	20.425	106.99	179.08	34.908	7.2839	235.65	375.37	95.93	15.023
1606.96	1607.06	1607.01	24255	24265	24260	12.402	20.227	4.5768	20.354	137.64	230.42	44.857	7.2561	232.35	370.15	94.55	15.005
1607.06	1607.16	1607.11	24265	24275	24270	11.708	19.091	4.3251	20.265	133.11	222.94	43.289	7.2216	225.11	358.68	91.54	14.983
1607.16	1607.25	1607.2	24275	24285	24280	8.9928	14.66	3.3256	20.177	112.67	188.78	36.57	7.1874	196.01	312.37	79.65	14.961
1607.25	1607.35	1607.3	24285	24295	24290	17.389	28.339	6.4381	20.09	213.41	357.68	69.146	7.1535	305.1	486.29	123.91	14.939
1607.35	1607.44	1607.39	24295	24305	24300	14.086	22.952	5.2198	20.021	103.18	172.97	33.381	7.1267	230.57	367.55	93.59	14.921
1607.44	1607.54	1607.49	24305	24315	24310	11.601	18.9	4.3016	19.969	92.666	155.39	29.945	7.1068	176.18	280.88	71.48	14.908
1607.54	1607.63	1607.58	24315	24325	24320	15.428	25.134	5.7224	19.909	150.29	252.13	48.447	7.0836	256.15	408.46	103.84	14.893
1607.63	1607.73	1607.68	24325	24335	24330	18.603	30.308	6.8993	19.841	91.944	154.36	29.528	7.0571	196.99	314.21	79.77	14.875
1607.73	1607.83	1607.78	24335	24345	24340	23.142	37.702	8.5825	19.799	129.25	217.09	41.42	7.0408	322.3	514.18	130.42	14.864
1607.83	1607.92	1607.88	24345	24355	24350	13.71	22.335	5.0853	19.782	104.37	175.32	33.428	7.0343	259.71	414.35	105.07	14.86
1607.92	1608.02	1607.97	24355	24365	24360	18.175	29.611	6.7386	19.749	126.64	212.83	40.452	7.0213	250.6	399.89	101.31	14.851
1608.02	1608.12	1608.07	24365	24375	24370	25.402	41.395	9.4094	19.698	171.98	289.28	54.67	7.0018	342	545.94	138.06	14.838
1608.12	1608.22	1608.17	24375	24385	24380	19.69	32.097	7.2842	19.648	90.383	152.2	28.569	6.9825	261.31	417.3	105.32	14.825
1608.22	1608.32	1608.27	24385	24395	24390	21.353	34.821	7.8859	19.599	108.22	182.45	33.98	6.9634	264.12	421.99	106.25	14.812
1608.32	1608.41	1608.36	24395	24405	24400	28.039	45.74	10.338	19.566	201.08	339.37	62.778	6.9506	408.02	652.17	163.87	14.804
1608.41	1608.51	1608.46	24405	24415	24410	28.021	45.727	10.315	19.549	138.4	233.79	43.007	6.9442	344.24	550.39	138.09	14.799
1608.51	1608.61	1608.56	24415	24425	24420	17.762	28.999	6.5262	19.574	100.04	169.09	30.992	6.9539	247.01	395.01	99.01	14.806
1608.61	1608.7	1608.65	24425	24435	24430	18.248	29.806	6.6898	19.64	77.439	130.93	23.952	6.9794	258.66	413.66	103.66	14.823
1608.7	1608.8	1608.75	24435	24445	24440	16.086	26.288	5.8837	19.724	98.696	166.89	30.502	7.0117	231.6	370.39	92.81	14.845
1608.8	1608.89	1608.84	24445	24455	24450	23.219	37.966	8.4722	19.825	107.61	181.96	33.252	7.0507	231.35	369.98	92.72	14.871
1608.89	1608.98	1608.93	24455	24465	24460	15.431	25.241	5.6216	19.909	117.16	198.09	36.239	7.0835	237.74	380.16	95.32	14.893
1608.98	1609.07	1609.02	24465	24475	24470	14.308	23.408	5.2088	19.978	124.22	209.95	38.502	7.11	200.14	319.98	80.3	14.91
1609.07	1609.16	1609.12	24475	24485	24480	19.465	31.85	7.0808	20.064	130.92	221.15	40.695	7.1433	247.1	394.97	99.23	14.932
1609.16	1609.25	1609.21	24485	24495	24490	16.098	26.344	5.8509	20.169	81.955	138.34	25.57	7.184	194.01	310.03	77.99	14.959
1609.25	1609.34	1609.3	24495	24505	24500	16.351	26.762	5.9397	20.274	150.51	253.86	47.168	7.2252	226.96	362.57	91.35	14.985
1609.34	1609.43	1609.39	24505	24515	24510	19.174	31.384	6.9634	20.381	123.94	208.84	39.036	7.2667	240.76	384.47	97.05	15.012
1609.43	1609.52	1609.47	24515	24525	24520	16.796	27.492	6.1012	20.489	162.97	274.29	51.638	7.3085	241.42	385.36	97.48	15.038
1609.52	1609.61	1609.56	24525	24535	24530	15.248	24.953	5.5421	20.597	112.95	189.86	36.04	7.3508	207.69	331.36	84.02	15.065
1609.61	1609.69	1609.65	24535	24545	24540	17.17	28.096	6.2444	20.698	138.13	231.9	44.354	7.3902	226.88	361.81	91.95	15.09
1609.69	1609.78	1609.74	24545	24555	24550	18.566	30.376	6.7555	20.791	135.22	226.77	43.67	7.4264	235.23	374.98	95.48	15.112
1609.78	1609.87	1609.82	24555	24565	24560	13.239	21.658	4.8205	20.856	97.507	163.38	31.634	7.4518	166.5	265.325	67.675	15.128
1609.87	1609.96	1609.91	24565	24575	24570	17.602	28.791	6.4141	20.894	137.13	229.61	44.644	7.4666	279.17	444.76	113.58	15.137
1609.96	1610.05	1610	24575	24585	24580	19.489	31.871	7.1073	20.913	145.22	243.04	47.406	7.4739	344.95	549.45	140.45	15.142
1610.05	1610.14	1610.09	24585	24595	24590	16.629	27.189	6.0696	20.913	128.23	214.52	41.934	7.4739	336.54	535.98	137.1	15.142
1610.14	1610.23	1610.18	24595	24605	24600	23.86	39.006	8.7136	20.913	228.33	381.9	74.76	7.4739	420.98	670.4	171.56	15.142
1610.23	1610.32	1610.27	24605	24615	24610	15.399	25.172	5.6252	20.913	140.73	235.35	46.104	7.4739	325.98	519.09	132.87	15.142
1610.32	1610.41	1610.36	24615	24624.9	24619.9	20.768	33.954	7.5817	20.95	159.21	266.24	52.182	7.4885	364.36	580.19	148.53	15.151
1610.41	1610.49	1610.45	24624.9	24635	24629.9	18.481	30.226	6.7358	21.025	156.66	261.97	51.354	7.5179	438.87	698.84	178.9	15.169
1610.49	1610.58	1610.54	24635	24645	24640	22.796	37.292	8.3011	21.055	190.55	318.67	62.434	7.5294	313.51	499.25	127.77	15.176
1610.58	1610.66	1610.62	24645	24655	24650	17.726	28.999	6.4544	21.036	168.58	281.99	55.175	7.5219	319	508.03	129.97	15.171
1610.66	1610.75	1610.7	24655	24665	24660	19.047	31.161	6.932	21.036	208.22	348.36	68.084	7.522	351.97	560.58	143.36	15.171
1610.75	1610.83	1610.79	24665	24675	24670	21.97	35.951	7.9896	21.055	138.09	231.06	45.117	7.5294	334.06	532.08	136.04	15.176
1610.83	1610.92	1610.87	24675	24685	24680	28.988	47.442	10.533	21.074	186.73	312.5	60.962	7.5369	449.31	715.7	182.92	15.18
1610.92	1611	1610.96	24685	24695	24690	18.932	30.991	6.8737	21.093	135.41	226.65	44.173	7.5444	299.32	476.81	121.83	15.185
1611	1611.09	1611.04	24695	24705	24700	18.962	31.049	6.8752	21.132	119.23	199.6	38.856	7.5595	215.71	343.65	87.77	15.194
1611.09	1611.17	1611.13	24705	24715	24710	20.004	32.77	7.2393	21.189	123.84	207.36	40.309	7.5821	222.33	354.24	90.42	15.208
1611.17	1611.25	1611.21	24715	24725	24720	23.339	38.24	8.4389	21.209	175.82	294.46	57.181	7.5896	296.64	472.68	120.6	15.212
1611.25	1611.34	1611.3	24725	24735	24730	24.261	39.748	8.7741	21.189	147.08	246.35	47.811	7.5821	308.22	491.14	125.3	15.208
1611.34	1611.42	1611.38	24735	24745	24740	26.818	43.935	9.6998	21.18	196.9	329.81	63.991	7.5783	328.82	523.97	133.67	15.205
1611.42	1611.51	1611.47	24745	24755	24750	20.999	34.402	7.5951	21.18	126.45	211.81	41.095	7.5783	351.63	560.32	142.94	15.205
1611.51	1611.59	1611.55	24755	24765	24760	27.635	45.266	10.004	21.131	150.27	251.73	48.812	7.5594	374.95	597.49	152.41	15.194
1611.59	1611.68	1611.64	24765	24775	24770	24.071	39.413	8.7286	21.036	137.33	230.1	44.561	7.522	325.52	518.75	132.29	15.171
1611.68	1611.76	1611.72	24775	24785	24780	44.428	72.728	16.127	20.969	167.07	279.98	54.153	7.496	400.41	638.13	162.69	15.155
1611.76	1611.85	1611.8	24785	24795	24790	39.685	64.959	14.412	20.932	242.02	405.66	78.371	7.4813	381.91	608.69	155.13	15.146
1611.85	1611.93	1611.89	24795	24805	24800	20.413	33.409	7.4172	20.894	146.59	245.74	47.438	7.4665	290.31	462.71	117.91	15.137
1611.93	1612.02	1611.97	24805	24815	24810	17.457	28.566	6.3475	20.856	130.69	219.1	42.279	7.4519	263.09	419.33	106.85	15.128
1612.02	1612.11	1612.06	24815	24825	24820	23.921	39.137	8.7054	20.819	227.35	381.15	73.546	7.4372	361.2	575.71	146.69	15.119
1612.11	1612.2	1612.15	24825	24835	24830	23.386	38.253	8.519	20.782	99.934	167.53	32.337	7.4227	272.87	434.91	110.83	15.11
1612.2	1612.29	1612.25	24835	24845	24840	21.393	34.98	7.8062	20.717	109.39	183.37	35.412	7.3975	261.66	417.03	106.29	15.094
1612.29	1612.39	1612.34	24845	24855	24850	20.923	34.193	7.6524	20.625	115.23	193.14	37.322	7.3617	289.2	460.9	117.5	15.072
1612.39	1612.48	1612.43	24855	24865	24860	23.572	38.509	8.6341	20.57	148.38	248.68	48.085	7.3402	314.6	501.36	127.84	15.059
1612.48	1612.57	1612.53	24865	24875	24870	25.408	41.503	9.3135	20.552	181.1	303.48	58.727	7.3331	397.22	633	161.44	15.054
1612.57	1612.66	1612.62	24875	24885	24880	17.361	28.354	6.3687	20.543	117.58	196.98	38.174	7.3296	246.46	392.72	100.2	15.052
1612.66	1612.75	1612.71	24885	24895	24890	16.622	27.141	6.1021	20.543	113.81	190.6	37.014	7.3296	214.04	341.02	87.06	15.052
1612.75	1612.84	1612.8	24895	24905	24900	19.377	31.635	7.1186	20.525	108.45	181.6	35.29	7.3225	237.41	378.24	96.58	15.047
1612.84	1612.93	1612.89	24905	24915	24910	22.02	35.946	8.0943	20.489	122.54	205.22	39.858	7.3084	298.28	475.23	121.33	15.038
1612.93	1613.02	1612.98	24915	24925	24920	24.067	39.282	8.8515	20.471	128.59	215.34	41.837	7.3014	301.91	481.01	122.81	15.034
1613.02	1613.11	1613.07	24925	24935	24930	37.587	61.342	13.831	20.471	180.17	301.65	58.684	7.3014	507.3	808.17	206.43	15.034
1613.11	1613.21	1613.16	24935	24945	24940	25.496	41.606	9.3864	20.462	174.61	292.32	56.907	7.2979	324.85	517.5	132.2	15.032
1613.21	1613.3	1613.26	24945	24955	24950	23.652	38.593	8.711	20.444	165.74	277.46	54.016	7.2909	215.48	343.27	87.69	15.027
1613.3	1613.4	1613.35	24955	24965	24960	15.481	25.259	5.7031	20.417	115.85	193.98	37.727	7.2804	170.61	271.8	69.42	15.021
1613.4	1613.5	1613.45	24965	24975	24970	13.011	21.228	4.7933	20.381	90.446	151.49	29.406	7.2665	165.01	262.913	67.107	15.012
1613.5	1613.59	1613.55	24975	24985	24980	22.374	36.508	8.2413	20.363	147.58	247.25	47.918	7.2595	289.02	460.55	117.49	15.007
1613.59	1613.69	1613.64	24985	24995	24990	15.408	25.143	5.6725	20.363	112.74	188.91	36.564	7.2595	215.37	343.21	87.53	15.007
1613.69	1613.78	1613.74	24995	25005	25000	19.064	31.114	7.014	20.363	134.86	226.04	43.679	7.2595	270.96	431.85	110.07	15.007
1613.78	1613.87	1613.83	25005	25015	25010	24.838	40.544	9.1312	20.363	117.18	196.48	37.889	7.2595	286.36	456.45	116.27	15.007
1613.87	1613.96	1613.92	25015	25025	25020	21.868	35.701	8.0338	20.354	138.02	231.51	44.539	7.2561	291.21	464.24	118.18	15.005
1613.96	1614.05	1614.01	25025	25035	25030	16.759	27.364	6.1531	20.336	134.88	226.33	43.426	7.2491	239.52	381.9	97.14	15.001
1614.05	1614.14	1614.1	25035	25045	25040	21.281	34.753	7.8087	20.345	111.32	186.84	35.81	7.2526	244.72	390.22	99.22	15.003
1614.14	1614.23	1614.19	25045	25055	25050	25.821	42.174	9.4691	20.381	107.49	180.38	34.592	7.2664	259.52	413.8	105.24	15.012
1614.23	1614.32	1614.28	25055	25065	25060	20.171	32.953	7.3887	20.443	112.21	188.28	36.134	7.2907	260.14	414.77	105.51	15.027
1614.32	1614.41	1614.37	25065	25075	25070	23.599	38.569	8.6295	20.534	177.99	298.62	57.363	7.3261	411.47	656	166.94	15.05
1614.41	1614.5	1614.45	25075	25085	25080	18.695	30.565	6.8259	20.616	217.54	364.93	70.164	7.3581	388.36	619.13	157.59	15.07
1614.5	1614.59	1614.54	25085	25095	25090	29.718	48.6	10.836	20.689	178.53	299.43	57.625	7.3867	419.28	668.38	170.18	15.088
1614.59	1614.68	1614.63	25095	25105	25100	28.82	47.146	10.494	20.763	145.25	243.59	46.919	7.4154	503.77	803.03	204.51	15.106
1614.68	1614.76	1614.72	25105	25115	25110	22.826	37.351	8.3	20.838	145.78	244.44	47.122	7.4446	334.05	532.47	135.63	15.124
1614.76	1614.85	1614.81	25115	25125	25120	24.549	40.183	8.9139	20.913	142.84	239.48	46.203	7.4739	384.69	613.17	156.21	15.142
1614.85	1614.93	1614.89	25125	25134.9	25130	27.441	44.933	9.95	20.988	125.56	210.47	40.637	7.5034	409.86	653.27	166.45	15.16
1614.93	1615.01	1614.97	25134.9	25145	25140	24.792	40.607	8.9765	21.045	157.49	264.03	50.963	7.5256	343.04	546.78	139.3	15.173
1615.01	1615.09	1615.05	25145	25155	25150	33.427	54.768	12.086	21.083	137.23	230.1	44.358	7.5406	397.35	633.41	161.29	15.182
1615.09	1615.17	1615.13	25155	25165	25160	28.311	46.404	10.219	21.131	145.09	243.34	46.843	7.5594	362.67	578.19	147.15	15.194
1615.17	1615.25	1615.21	25165	25175	25170	24.97	40.946	8.9951	21.189	193.18	324.09	62.281	7.582	395.69	630.92	160.46	15.208
1615.25	1615.33	1615.29	25175	25185	25180	24.488	40.173	8.803	21.247	122.84	206.13	39.543	7.6048	405.8	647.13	164.47	15.221
1615.33	1615.41	1615.37	25185	25195	25190	30.298	49.728	10.869	21.306	154.58	259.47	49.685	7.6277	484.92	773.42	196.42	15.235
1615.41	1615.49	1615.45	25195	25205	25200	24.261	39.829	8.6933	21.325	111.26	186.81	35.711	7.6354	333.25	531.57	134.93	15.239
1615.49	1615.57	1615.53	25205	25215	25210	33.377	54.796	11.958	21.306	150.26	252.35	48.172	7.6277	485.15	773.94	196.36	15.235
1615.57	1615.65	1615.61	25215	25225	25220	28.055	46.054	10.055	21.277	185.28	311.21	59.361	7.6163	411.74	656.85	166.63	15.228
1615.65	1615.73	1615.69	25225	25235	25230	14.61	23.979	5.2407	21.238	95.357	160.17	30.545	7.601	254.22	405.56	102.88	15.219
1615.73	1615.81	1615.77	25235	25245	25240	23.261	38.168	8.3534	21.189	131.46	220.81	42.109	7.5821	348.14	555.37	140.91	15.208
1615.81	1615.89	1615.85	25245	25255.2	25250.1	39.806	65.297	14.315	21.131	191.48	321.63	61.341	7.5593	505.63	806.58	204.68	15.194
1615.89	1615.97	1615.93	25255.2	25265	25260.1	31.288	51.308	11.268	21.083	145.32	244.06	46.585	7.5404	415.81	663.25	168.37	15.182
1615.97	1616.06	1616.01	25265	25275	25270	30.434	49.891	10.976	21.045	145.99	245.12	46.852	7.5257	452.97	722.45	183.49	15.173
1616.06	1616.14	1616.1	25275	25285	25280	26.164	42.874	9.4535	21.017	133.53	224.1	42.958	7.5145	375.64	599	152.28	15.167
1616.14	1616.23	1616.19	25285	25295	25290	38.9	63.715	14.086	20.998	184.23	308.98	59.484	7.5071	510.93	814.51	207.35	15.162
1616.23	1616.32	1616.28	25295	25305	25300	31.353	51.332	11.375	20.979	163.17	273.49	52.851	7.4997	470.11	749.25	190.97	15.158
1616.32	1616.41	1616.36	25305	25315	25310	47.616	77.927	17.305	20.96	186.44	312.32	60.553	7.4923	505.2	805.01	205.39	15.153
1616.41	1616.49	1616.45	25315	25325	25320	55.53	90.848	20.212	20.941	165.14	276.51	53.763	7.4849	552.42	880.09	224.75	15.148
1616.49	1616.58	1616.54	25325	25335	25330	29.715	48.599	10.831	20.922	121.42	203.24	39.61	7.4775	310.02	493.84	126.2	15.144
1616.58	1616.66	1616.62	25335	25345	25340	35.402	57.89	12.914	20.913	159.12	266.27	51.974	7.4739	400.64	638.12	163.16	15.142
1616.66	1616.75	1616.71	25345	25355	25350	31.462	51.443	11.48	20.913	153.73	257.22	50.244	7.4739	462.8	737.1	188.5	15.142
1616.75	1616.84	1616.79	25355	25365	25360	31.886	52.139	11.632	20.922	146.99	245.94	48.038	7.4775	431.71	687.58	175.84	15.144
1616.84	1616.92	1616.88	25365	25375	25370	40.172	65.701	14.644	20.941	176.88	296	57.766	7.4849	549.84	875.78	223.9	15.148
1616.92	1617.01	1616.96	25375	25385	25380	42.874	70.137	15.611	20.979	144.3	241.5	47.098	7.4996	436.69	695.59	177.79	15.158
1617.01	1617.09	1617.05	25385	25395	25390	34.138	55.864	12.411	21.036	172.27	288.34	56.206	7.5219	454.57	724.1	185.04	15.171
1617.09	1617.17	1617.13	25395	25405	25400	39.018	63.876	14.161	21.084	168.88	282.74	55.026	7.5407	626.3	997.77	254.83	15.183
1617.17	1617.25	1617.21	25405	25415	25410	29.082	47.63	10.534	21.122	120.84	202.41	39.283	7.5557	407.22	648.87	165.57	15.192
1617.25	1617.34	1617.3	25415	25425	25420	28.778	47.149	10.407	21.141	139.94	234.51	45.376	7.5632	419.47	668.53	170.41	15.196
1617.34	1617.42	1617.38	25425	25435	25430	33.146	54.322	11.971	21.141	141.83	237.8	45.863	7.5632	461.43	735.55	187.31	15.196
1617.42	1617.5	1617.46	25435	25445	25440	27.921	45.772	10.07	21.16	120.22	201.64	38.798	7.5707	414.27	660.48	168.06	15.201
1617.5	1617.58	1617.54	25445	25455	25450	42.021	68.909	15.133	21.199	210.41	352.99	67.827	7.5858	567.33	904.6	230.06	15.21
1617.58	1617.66	1617.62	25455	25465	25460	28.916	47.43	10.402	21.218	121.37	203.67	39.074	7.5934	586.76	935.69	237.83	15.214
1617.66	1617.74	1617.7	25465	25475	25470	27.97	45.885	10.055	21.218	130.92	219.75	42.086	7.5934	567.2	904.59	229.81	15.214
1617.74	1617.83	1617.78	25475	25485	25480	28.949	47.495	10.404	21.228	169.33	284.23	54.426	7.5972	494.16	788.12	200.2	15.217
1617.83	1617.91	1617.87	25485	25495	25490	31.829	52.217	11.44	21.247	121.82	204.44	39.203	7.6048	514.76	820.91	208.61	15.221
1617.91	1617.99	1617.95	25495	25505	25500	36.755	60.297	13.212	21.267	177.81	298.33	57.286	7.6125	621.79	991.51	252.07	15.226
1617.99	1618.07	1618.03	25505	25515	25510	44.519	73.033	16.005	21.286	146.67	246.04	47.311	7.6201	586.1	934.53	237.67	15.23
1618.07	1618.15	1618.11	25515	25525	25520	57.154	93.749	20.558	21.296	189.07	317.06	61.088	7.6239	807.66	1287.65	327.67	15.233
1618.15	1618.23	1618.19	25525	25535	25530	42.706	70.034	15.377	21.296	175.65	294.43	56.872	7.6239	650.15	1036.36	263.94	15.233
1618.23	1618.32	1618.27	25535	25545	25540	41.331	67.766	14.895	21.306	191.86	321.45	62.263	7.6277	615.81	981.45	250.17	15.235
1618.32	1618.4	1618.36	25545	25555	25550	34.224	56.104	12.344	21.325	110.24	184.61	35.866	7.6354	407.22	648.88	165.56	15.239
1618.4	1618.48	1618.44	25555	25565	25560	35.453	58.109	12.797	21.345	187.7	314.18	61.224	7.6431	561.62	894.75	228.49	15.244
1618.48	1618.57	1618.52	25565	25575	25570	35.843	58.738	12.947	21.365	203.23	340.01	66.453	7.6508	572.02	911.15	232.89	15.249
1618.57	1618.65	1618.61	25575	25585	25580	30.268	49.594	10.942	21.384	164.08	274.38	53.785	7.6585	518.39	825.58	211.2	15.253
1618.65	1618.73	1618.69	25585	25595	25590	36.943	60.522	13.365	21.404	128.95	215.53	42.373	7.6662	507.5	808.09	206.91	15.258
1618.73	1618.81	1618.77	25595	25605	25600	29.221	47.868	10.575	21.444	NaN	NaN	NaN	7.6819	441.21	702.4	180.02	15.267
1618.81	1618.9	1618.86	25605	25615	25610	35.219	57.694	12.745	21.503	NaN	NaN	NaN	7.7052	537.55	855.62	219.48	15.281
1618.9	1618.98	1618.94	25615	25625	25620	45.003	73.719	16.286	21.543	NaN	NaN	NaN	7.7208	539.6	858.77	220.43	15.29
1618.98	1619.06	1619.02	25625	25635	25630	35.963	58.91	13.016	21.563	NaN	NaN	NaN	7.7287	524.23	834.25	214.21	15.295
1619.06	1619.14	1619.1	25635	25645	25640	35.525	58.191	12.86	21.573	NaN	NaN	NaN	7.7326	620.14	986.81	253.47	15.297
1619.14	1619.22	1619.18	25645	25655	25650	27.656	45.297	10.014	21.573	NaN	NaN	NaN	7.7326	365.39	581.4	149.38	15.297
1619.22	1619.31	1619.27	25655	25665	25660	36.208	59.3	13.116	21.583	NaN	NaN	NaN	7.7365	533.52	848.85	218.19	15.299
1619.31	1619.39	1619.35	25665	25675	25670	40.381	66.129	14.633	21.603	NaN	NaN	NaN	7.7444	631.49	1004.6	258.38	15.304
1619.39	1619.47	1619.43	25675	25685	25680	43.093	70.563	15.624	21.603	NaN	NaN	NaN	7.7444	678.79	1079.76	277.82	15.304
1619.47	1619.55	1619.51	25685	25695	25690	34.753	56.9	12.607	21.583	NaN	NaN	NaN	7.7366	634.98	1010.05	259.91	15.299
1619.55	1619.64	1619.59	25695	25705.1	25700	40.067	65.595	14.54	21.563	NaN	NaN	NaN	7.7286	473.83	753.71	193.95	15.295
1619.64	1619.72	1619.68	25705.1	25715	25710	41.069	67.231	14.906	21.543	NaN	NaN	NaN	7.7207	730.45	1161.95	298.95	15.29
1619.72	1619.8	1619.76	25715	25725	25720	28.789	47.128	10.45	21.533	NaN	NaN	NaN	7.7169	481.59	766.09	197.09	15.288
1619.8	1619.88	1619.84	25725	25735	25730	24.889	40.743	9.0346	21.533	NaN	NaN	NaN	7.7169	320.19	509.34	131.04	15.288
1619.88	1619.97	1619.93	25735	25745	25740	37.692	61.7	13.683	21.523	NaN	NaN	NaN	7.7129	435.35	692.54	178.16	15.285
1619.97	1620.05	1620.01	25745	25755	25750	47.049	77.014	17.084	21.503	NaN	NaN	NaN	7.7051	625.8	995.53	256.07	15.281
1620.05	1620.13	1620.09	25755	25765	25760	31.889	52.2	11.578	21.503	NaN	NaN	NaN	7.7051	553.21	880.08	226.34	15.281
1620.13	1620.22	1620.18	25765	25775	25770	41.96	68.695	15.226	21.523	NaN	NaN	NaN	7.713	652.97	1038.81	267.13	15.285
1620.22	1620.3	1620.26	25775	25785	25780	37.558	61.493	13.622	21.553	NaN	NaN	NaN	7.7248	589.42	937.68	241.16	15.292
1620.3	1620.38	1620.34	25785	25795	25790	34.236	56.061	12.412	21.593	NaN	NaN	NaN	7.7405	511.73	814.05	209.41	15.302
1620.38	1620.46	1620.42	25795	25805	25800	43.798	71.721	15.875	21.613	NaN	NaN	NaN	7.7484	670.37	1066.38	274.36	15.306
1620.46	1620.55	1620.51	25805	25815	25810	42.182	69.074	15.289	21.613	NaN	NaN	NaN	7.7484	632.41	1005.99	258.83	15.306
1620.55	1620.63	1620.59	25815	25825	25820	32.527	53.263	11.791	21.613	NaN	NaN	NaN	7.7484	487.97	776.21	199.73	15.306
1620.63	1620.71	1620.67	25825	25835	25830	30.973	50.714	11.232	21.613	NaN	NaN	NaN	7.7484	497.6	791.49	203.71	15.306
1620.71	1620.79	1620.75	25835	25845	25840	24.353	39.871	8.8344	21.633	NaN	NaN	NaN	7.7563	371.25	590.44	152.06	15.311
1620.79	1620.88	1620.83	25845	25855	25850	36.906	60.417	13.395	21.674	NaN	NaN	NaN	7.7721	468.98	745.72	192.24	15.32
1620.88	1620.96	1620.92	25855	25865	25860	29.896	48.933	10.86	21.694	143.3	238.48	48.118	7.7801	321.37	510.91	131.83	15.325
1620.96	1621.04	1621	25865	25875	25870	48.611	79.542	17.679	21.694	147.19	244.84	49.543	7.7801	374.36	595.03	153.69	15.325
1621.04	1621.12	1621.08	25875	25885	25880	59.984	98.119	21.85	21.684	218.41	363.11	73.714	7.7761	667.67	1060.99	274.35	15.322
1621.12	1621.21	1621.17	25885	25895	25890	29.952	48.972	10.931	21.663	185.17	307.66	62.677	7.7682	482.16	766.01	198.31	15.318
1621.21	1621.29	1621.25	25895	25905	25900	24.262	39.65	8.8732	21.603	142.19	236.17	48.204	7.7443	409.65	650.71	168.59	15.304
1621.29	1621.38	1621.33	25905	25915.1	25910.1	30.982	50.607	11.357	21.503	143.97	239.13	48.82	7.705	451.19	716.66	185.72	15.281
1621.38	1621.46	1621.42	25915.1	25925	25920.1	39.877	65.105	14.65	21.393	194.69	323.39	65.986	7.6619	651.7	1035.14	268.26	15.255
1621.46	1621.56	1621.51	25925	25935	25930	21.038	34.331	7.7445	21.276	136.3	226.46	46.149	7.6161	319.73	507.88	131.58	15.228
1621.56	1621.65	1621.6	25935	25945	25940	28.863	47.087	10.639	21.15	139.46	231.84	47.083	7.5668	331.9	527.32	136.48	15.198
1621.65	1621.74	1621.69	25945	25955	25950	25.39	41.415	9.3659	21.017	141.11	234.8	47.42	7.5145	319.45	507.71	131.19	15.167
1621.74	1621.83	1621.78	25955	25965	25960	20.981	34.216	7.7465	20.885	142.34	237.05	47.634	7.4629	276.76	440	113.52	15.135
1621.83	1621.92	1621.88	25965	25975.1	25970	24.802	40.436	9.1673	20.754	142.4	237.33	47.478	7.412	296.5	471.52	121.48	15.103
1621.92	1622.02	1621.97	25975.1	25985	25980.1	26.944	43.921	9.9664	20.652	122.4	204.12	40.677	7.372	264.43	420.63	108.23	15.079
1622.02	1622.12	1622.07	25985	25995	25990	17.958	29.271	6.6452	20.579	111	185.21	36.791	7.3436	186.97	297.47	76.47	15.061
1622.12	1622.22	1622.17	25995	26005	26000	22.937	37.384	8.4907	20.498	146.38	244.4	48.366	7.312	272.74	434.05	111.43	15.041
1622.22	1622.32	1622.27	26005	26015	26010	18.195	29.654	6.7373	20.408	101.99	170.41	33.575	7.2769	197.36	314.18	80.54	15.018
1622.32	1622.42	1622.37	26015	26025	26020	16.645	27.125	6.164	20.309	86.37	144.44	28.304	7.2386	190.6	303.52	77.68	14.994
1622.42	1622.52	1622.47	26025	26034.9	26030	16.58	27.021	6.1399	20.204	113.19	189.48	36.899	7.1976	219.03	348.94	89.12	14.967
1622.52	1622.61	1622.56	26034.9	26045	26040	22.543	36.739	8.3471	20.108	112.39	188.32	36.454	7.1606	288.67	460.06	117.28	14.943
1622.61	1622.7	1622.66	26045	26055	26050	21.354	34.803	7.9055	20.021	128.79	216.01	41.573	7.1267	295.08	470.46	119.7	14.921
1622.7	1622.8	1622.75	26055	26065	26060	26.858	43.775	9.9413	19.944	151.54	254.37	48.706	7.0968	352.39	562.02	142.76	14.902
1622.8	1622.89	1622.84	26065	26075	26070	26.25	42.785	9.7151	19.875	210.25	353.18	67.32	7.0704	439.71	701.5	177.92	14.884
1622.89	1622.98	1622.94	26075	26085	26080	40.091	65.342	14.84	19.816	183.88	309.05	58.716	7.0474	432.71	690.48	174.94	14.869
1622.98	1623.08	1623.03	26085	26095.1	26090.1	20.324	33.122	7.5259	19.765	100.1	168.29	31.909	7.0277	224.97	359.04	90.9	14.856
1623.08	1623.19	1623.14	26095.1	26105	26100.1	19.423	31.652	7.1942	19.706	165.63	278.59	52.664	7.0048	173.88	277.56	70.2	14.84
1623.19	1623.3	1623.24	26105	26115	26110	14.133	23.031	5.2352	19.64	110.36	185.74	34.976	6.9793	152.35	243.256	61.444	14.823
1623.3	1623.41	1623.35	26115	26125	26120	20.696	33.729	7.6628	19.541	171.48	288.95	54.004	6.9411	214.36	342.44	86.28	14.797
1623.41	1623.51	1623.46	26125	26135	26130	21.952	35.785	8.1197	19.411	164.4	277.51	51.289	6.8909	244.82	391.38	98.26	14.763
1623.51	1623.62	1623.57	26135	26145.1	26140	18.632	30.375	6.889	19.314	152.05	256.95	47.14	6.8534	238.83	381.99	95.67	14.737
1623.62	1623.74	1623.68	26145.1	26155	26150	14.751	24.046	5.4556	19.249	119.14	201.44	36.831	6.8286	207.61	332.14	83.08	14.72
1623.74	1623.85	1623.79	26155	26165	26160	24.471	39.888	9.0535	19.21	121.69	205.81	37.567	6.8134	259.85	415.77	103.93	14.709
1623.85	1623.97	1623.91	26165	26175	26170	24.354	39.694	9.0132	19.194	169.32	286.37	52.27	6.8073	297.97	476.77	119.17	14.705
1623.97	1624.08	1624.02	26175	26185	26180	17.318	28.226	6.4101	19.194	117.62	198.92	36.32	6.8073	247.39	395.83	98.95	14.705
1624.08	1624.19	1624.14	26185	26195	26190	16.675	27.178	6.1713	19.21	101.37	171.42	31.32	6.8134	197.3	315.67	78.93	14.709
1624.19	1624.3	1624.24	26195	26205	26200	23.578	38.429	8.7264	19.233	125.56	212.26	38.848	6.8226	261.07	417.65	104.49	14.716
1624.3	1624.4	1624.35	26205	26215	26210	29.73	48.454	11.006	19.266	239.29	404.37	74.206	6.8349	370.04	591.87	148.21	14.724
1624.4	1624.5	1624.45	26215	26225	26220	20.2	32.92	7.4786	19.305	94.851	160.21	29.489	6.8503	270.8	433.05	108.55	14.735
1624.5	1624.61	1624.55	26225	26235	26230	19.119	31.159	7.0792	19.354	110.56	186.64	34.469	6.8688	243.86	389.88	97.84	14.748
1624.61	1624.71	1624.66	26235	26245	26240	21.923	35.727	8.1188	19.402	115.12	194.23	36.001	6.8876	274.59	438.91	110.27	14.761
1624.71	1624.81	1624.76	26245	26255	26250	24.043	39.18	8.9066	19.451	153.02	258.02	48.015	6.9064	283	452.23	113.77	14.773
1624.81	1624.92	1624.87	26255	26265	26260	20.175	32.871	7.4788	19.533	112.31	189.17	35.456	6.9381	213.09	340.36	85.82	14.795
1624.92	1625.02	1624.97	26265	26275	26270	19.13	31.161	7.0991	19.648	110.11	185.15	35.06	6.9826	212.92	339.87	85.97	14.825
1625.02	1625.13	1625.07	26275	26285	26280	13.83	22.524	5.1353	19.723	140.72	236.39	45.048	7.0115	198.36	316.49	80.23	14.845
1625.13	1625.23	1625.18	26285	26294.9	26290	22.047	35.906	8.188	19.757	235.36	395.22	75.505	7.0245	287.6	458.8	116.4	14.853
1625.23	1625.33	1625.28	26294.9	26305	26299.9	18.96	30.878	7.041	19.79	148.59	249.44	47.746	7.0374	214.42	342.01	86.83	14.862
1625.33	1625.42	1625.38	26305	26315	26310	28.314	46.116	10.512	19.824	152.3	255.6	48.993	7.0506	275.91	440.05	111.77	14.871
1625.42	1625.52	1625.47	26315	26325	26320	28.38	46.225	10.535	19.875	157.5	264.23	50.778	7.0703	278.59	444.25	112.93	14.884
1625.52	1625.62	1625.57	26325	26335	26330	23.325	37.993	8.6576	19.943	134.65	225.76	43.552	7.0967	241.94	385.7	98.18	14.901
1625.62	1625.71	1625.66	26335	26345	26340	23.177	37.757	8.5982	19.969	118.97	199.46	38.484	7.1067	280.32	446.88	113.76	14.908
1625.71	1625.81	1625.76	26345	26355.1	26350	23.257	37.895	8.6196	19.952	129.2	216.73	41.664	7.1001	299.29	477.22	121.36	14.904
1625.81	1625.91	1625.86	26355.1	26365	26360	21.736	35.423	8.049	19.943	153.28	257.25	49.316	7.0967	303.63	484.22	123.04	14.901
1625.91	1626.01	1625.96	26365	26375	26370	22.307	36.359	8.255	19.943	125.01	209.86	40.157	7.0967	267.48	426.62	108.34	14.901
1626.01	1626.11	1626.06	26375	26385	26380	19.424	31.667	7.1812	19.935	121.79	204.56	39.02	7.0934	263.94	421.05	106.83	14.899
1626.11	1626.21	1626.16	26385	26395	26390	23.979	39.104	8.8539	19.918	122.52	205.94	39.107	7.0868	331.38	528.77	133.99	14.895
1626.21	1626.31	1626.26	26395	26405	26400	26.048	42.488	9.6077	19.926	112.73	189.55	35.911	7.0901	275.58	439.79	111.37	14.897
1626.31	1626.41	1626.36	26405	26415	26410	20.36	33.216	7.5038	19.961	126.75	213.13	40.377	7.1034	250.96	400.49	101.43	14.906
1626.41	1626.52	1626.47	26415	26425	26420	25.29	41.268	9.313	20.029	106.65	179.28	34.029	7.1301	259.41	413.92	104.9	14.923
1626.52	1626.62	1626.57	26425	26435	26430	21.715	35.442	7.989	20.134	139.78	234.82	44.744	7.1705	291.97	465.75	118.19	14.95
1626.62	1626.73	1626.68	26435	26445	26440	18.605	30.37	6.8405	20.23	139.7	234.53	44.875	7.2079	261.85	417.59	106.11	14.974
1626.73	1626.84	1626.78	26445	26455	26450	21.477	35.06	7.8941	20.318	144.44	242.3	46.572	7.2421	311.78	497.07	126.49	14.996
1626.84	1626.93	1626.88	26455	26464.9	26460	21.467	35.046	7.8883	20.39	133.47	223.77	43.165	7.27	309.43	493.21	125.65	15.014
1626.93	1627.02	1626.98	26464.9	26475	26470	17.225	28.123	6.328	20.443	139.4	233.63	45.18	7.2907	235.51	375.32	95.7	15.027
1627.02	1627.11	1627.06	26475	26485	26480	15.981	26.091	5.8701	20.498	129.72	217.29	42.144	7.312	271.65	432.84	110.46	15.041
1627.11	1627.19	1627.15	26485	26495	26490	22.088	36.062	8.1135	20.552	147.89	247.6	48.179	7.3332	319.68	509.27	130.09	15.054
1627.19	1627.28	1627.24	26495	26505	26500	21.904	35.758	8.0494	20.644	124.49	208.2	40.776	7.3689	318.97	507.93	130.01	15.077
1627.28	1627.36	1627.32	26505	26515.1	26510	18.258	29.8	6.7152	20.773	113.17	188.97	37.367	7.4193	246.37	392.09	100.65	15.108
1627.36	1627.45	1627.41	26515.1	26525.1	26520.1	26.043	42.495	9.5916	20.885	148.44	247.47	49.415	7.463	291.67	463.89	119.45	15.135
1627.45	1627.54	1627.5	26525.1	26535	26530	12.3	20.061	4.5382	20.98	59.098	98.36	19.836	7.5001	159.06	252.821	65.299	15.158
1627.54	1627.64	1627.59	26535	26545	26540	NaN	NaN	NaN	21.017	NaN	NaN	NaN	7.5145	NaN	#VALUE!	#VALUE!	15.167
1627.64	1627.73	1627.68	26545	26555	26550	NaN	NaN	NaN	20.998	NaN	NaN	NaN	7.5071	NaN	#VALUE!	#VALUE!	15.162
1627.73	1627.82	1627.78	26555	26565	26560	23.993	39.108	8.8775	20.95	108.08	179.72	36.442	7.4885	238.27	378.59	97.95	15.151
1627.82	1627.92	1627.87	26565	26575	26570	18.995	30.958	7.0328	20.875	91.74	152.61	30.867	7.4591	196.79	312.73	80.85	15.133
1627.92	1628.01	1627.96	26575	26585	26580	17.308	28.204	6.4119	20.791	166.49	277.1	55.868	7.4264	231.25	367.57	94.93	15.112
1628.01	1628.1	1628.06	26585	26595	26590	13.404	21.839	4.9681	20.699	150.2	250.16	50.244	7.3903	211.93	336.95	86.91	15.09
1628.1	1628.2	1628.15	26595	26605	26600	12.123	19.751	4.4947	20.634	87.391	145.62	29.164	7.3651	182.86	290.79	74.93	15.074
1628.2	1628.29	1628.24	26605	26615	26610	15.005	24.446	5.5637	20.598	140.22	233.72	46.722	7.3508	228.73	363.77	93.69	15.065
1628.29	1628.38	1628.34	26615	26625	26620	16.22	26.423	6.0167	20.57	118.66	197.79	39.523	7.3402	240.72	382.85	98.59	15.059
1628.38	1628.48	1628.43	26625	26635	26630	15.866	25.841	5.89	20.552	130.58	217.63	43.529	7.3332	235.12	373.93	96.31	15.054
1628.48	1628.57	1628.52	26635	26645	26640	12.121	19.741	4.5021	20.516	59.242	98.749	19.736	7.319	184.7	293.75	75.65	15.045
1628.57	1628.66	1628.61	26645	26655	26650	14.3	23.288	5.3125	20.461	91.796	153.08	30.516	7.2979	200.38	318.75	82.01	15.032
1628.66	1628.75	1628.71	26655	26665	26660	18.061	29.413	6.7093	20.39	128.53	214.49	42.577	7.27	243.04	386.72	99.36	15.014
1628.75	1628.84	1628.8	26665	26675	26670	14.91	24.284	5.537	20.301	141.39	236.19	46.602	7.2354	213.95	340.57	87.33	14.992
1628.84	1628.93	1628.89	26675	26685	26680	13.622	22.187	5.0564	20.23	106.65	178.3	34.999	7.2078	223.02	355.12	90.92	14.974
1628.93	1629.03	1628.98	26685	26695	26690	12.711	20.705	4.7162	20.177	127.61	213.49	41.727	7.1874	208.35	331.86	84.84	14.961
1629.03	1629.12	1629.07	26695	26705.1	26700.1	10.815	17.619	4.0121	20.151	97.562	163.28	31.845	7.1772	197.52	314.65	80.39	14.954
1629.12	1629.22	1629.17	26705.1	26715	26710.1	15.282	24.895	5.669	20.151	119.89	200.65	39.133	7.1772	221.7	353.17	90.23	14.954
1629.22	1629.32	1629.27	26715	26725	26720	14.049	22.888	5.2106	20.151	85.908	143.79	28.027	7.1772	217.11	345.87	88.35	14.954
1629.32	1629.43	1629.38	26725	26735	26730	19.941	32.49	7.3926	20.151	119.7	200.38	39.013	7.1772	274.79	437.79	111.79	14.954
1629.43	1629.53	1629.48	26735	26745	26740	23.354	38.052	8.6555	20.142	142.02	237.8	46.242	7.1738	243.13	387.38	98.88	14.952
1629.53	1629.63	1629.58	26745	26754.9	26749.9	11.742	19.132	4.3514	20.125	NaN	NaN	NaN	7.1671	149.26	237.832	60.688	14.948
1629.63	1629.73	1629.68	26754.9	26765	26760	18.52	30.179	6.8603	20.125	162.53	272.24	52.811	7.167	246.94	393.51	100.37	14.948
1629.73	1629.82	1629.77	26765	26775	26770	16.108	26.253	5.9619	20.142	78.174	130.97	25.377	7.1738	226.1	360.32	91.88	14.952
1629.82	1629.92	1629.87	26775	26785	26780	18.716	30.512	6.921	20.142	123.94	207.73	40.151	7.1738	277.81	442.79	112.83	14.952
1629.92	1630.01	1629.96	26785	26795	26790	16.112	26.272	5.952	20.125	145.81	244.53	47.086	7.1671	263.29	419.74	106.84	14.948
1630.01	1630.11	1630.06	26795	26805	26800	17.01	27.74	6.2798	20.142	109.96	184.43	35.492	7.1738	231.91	369.73	94.09	14.952
1630.11	1630.2	1630.15	26805	26815.1	26810	18.94	30.888	6.9906	20.195	98.674	165.43	31.917	7.1942	213.21	339.85	86.57	14.965
1630.2	1630.3	1630.25	26815.1	26825	26820	28.066	45.774	10.359	20.239	169.48	284.02	54.94	7.2114	357.39	569.58	145.2	14.976
1630.3	1630.4	1630.35	26825	26835	26830	18.96	30.921	6.9994	20.274	148.74	249.16	48.32	7.2251	240.6	383.39	97.81	14.985
1630.4	1630.49	1630.45	26835	26845	26840	19.451	31.725	7.1781	20.274	105.77	177.21	34.334	7.225	204.59	326.03	83.15	14.985
1630.49	1630.59	1630.54	26845	26855	26850	18.561	30.279	6.8434	20.239	102.29	171.51	33.08	7.2113	213	339.52	86.48	14.976
1630.59	1630.69	1630.64	26855	26865	26860	18.896	30.831	6.9617	20.212	123.41	207.02	39.788	7.2011	282.3	450.08	114.52	14.97
1630.69	1630.79	1630.74	26865	26875	26870	18.95	30.923	6.9775	20.195	162.58	272.85	52.301	7.1942	250.82	399.96	101.68	14.965
1630.79	1630.9	1630.84	26875	26885	26880	30.788	50.243	11.333	20.195	139.81	234.67	44.951	7.1942	232.38	370.57	94.19	14.965
1630.9	1631	1630.95	26885	26895	26890	21.48	35.052	7.9077	20.212	114.5	192.14	36.854	7.2011	203.21	324.03	82.39	14.97
1631	1631.1	1631.05	26895	26905	26900	18.62	30.382	6.8585	20.239	111.5	187.02	35.977	7.2113	220.25	351.13	89.37	14.976
1631.1	1631.21	1631.15	26905	26915	26910	20.146	32.864	7.4271	20.274	146.57	245.67	47.475	7.225	221.48	352.99	89.97	14.985
1631.21	1631.31	1631.26	26915	26924.9	26919.9	17.956	29.286	6.6264	20.301	150.79	252.57	49.012	7.2353	249.26	397.17	101.35	14.992
1631.31	1631.4	1631.36	26924.9	26935	26929.9	13.871	22.617	5.1239	20.318	99.565	166.67	32.464	7.2421	191.71	305.4	78.02	14.996
1631.4	1631.5	1631.45	26935	26945	26940	17.825	29.061	6.5891	20.336	116.21	194.44	37.981	7.2491	222.94	355.08	90.8	15.001
1631.5	1631.59	1631.55	26945	26955	26950	17.671	28.807	6.5341	20.354	129.64	216.84	42.436	7.2561	210.84	335.77	85.91	15.005
1631.59	1631.69	1631.64	26955	26965	26960	21.198	34.557	7.8389	20.345	96.382	161.22	31.542	7.2526	190	302.59	77.41	15.003
[truncated: 9,467 more rows]
